# Supplementary material for: (E)-N′-(4-Bromo­benzyl­idene)-2-(8-quin­ol­yloxy)acetohydrazide mono­hydrate
Source: Acta Crystallogr Sect E Struct Rep Online. 2009 Jun 6;65(Pt 7):o1474. doi: 10.1107/S1600536809020418 (PMC2969315; doi:10.1107/S1600536809020418)
Supplement: Supplementary file 1 [file e-65-o1474-sup1.cif]

##############################################################################
###                                                                        ###
###        Electronic paper (Acta Crystallographica Section E)             ###
###                                                                        ###
##############################################################################
#                                                                            #
# This CIF contains the data in a paper accepted for publication in Acta     #
# Crystallographica Section E. It conforms to the requirements of Notes      #
# for Authors for Section E, and has been peer reviewed under the auspices   #
# of the IUCr Commission on Journals.                                        #
#                                                                            #
# Full details of the Crystallographic Information File format               #
# are given in the paper "The Crystallographic Information File (CIF):       #
# a New Standard Archive File for Crystallography" by S. R. Hall, F. H.      #
# Allen and I. D. Brown [Acta Cryst. (1991), A47, 655-685].                  #
#                                                                            #
# The current version of the core CIF dictionary is obtainable from          #
# ftp://ftp.iucr.org/pub/cif_core.dic. The current version number is 2.4.    #
#                                                                            #
# Software is freely available for graphical display of the structure(s) in  #
# this CIF.  For information consult the CIF home page http://www.iucr.org/  #
# cif/home.html                                                              #
#                                                                            #
# This file may be used for bona fide research purposes within the           #
# scientific community so long as proper attribution is given to the journal # 
# article from which it was obtained.                                        #
#                                                                            #
##############################################################################
                                             
data_global
_audit_creation_method     'form.cif (version 2.0)'
_journal_data_validation_number     ?
_journal_date_recd_electronic     2009-05-22
_journal_date_accepted     2009-05-28
_journal_name_full     'Acta Crystallographica, Section E'
_journal_year     2009
_journal_volume     65
_journal_issue      7
_journal_page_first     o1474
_journal_page_last     o1474
_journal_paper_category     QO
_journal_coeditor_code     HB2981
_publ_contact_author_name     'Dr. Jun Tan'
_publ_contact_author_address
; College of Biological and Chemical Engineering,
Jiaxing University, Jiaxing 314001,
People's Republic of China
;
_publ_contact_author_email     catalyst007@126.com
_publ_contact_author_fax     '+86 573 83643264'
_publ_contact_author_phone     '+86 573 83641881'
_publ_section_title
;
(<i>E</i>)-<i>N</i>'-(4-Bromobenzylidene)-2-(8-quinolyloxy)acetohydrazide
monohydrate
;
loop_
    _publ_author_name
    _publ_author_footnote
    _publ_author_address
    'Jun Tan' .
;
College of Biological and Chemical Engineering,
Jiaxing University, Jiaxing 314001,
People's Republic of China
;
data_I
_chemical_name_systematic
;
(<i>E</i>)-<i>N</i>'-(4-Bromobenzylidene)-2-(8-quinolyloxy)acetohydrazide
monohydrate
;
_chemical_name_common     ?
_chemical_formula_moiety     'C18 H14 Br N3 O2, H2 O'
_chemical_formula_sum     'C18 H16 Br N3 O3'
_chemical_formula_iupac     'C18 H14 Br N3 O2, H2 O'
_chemical_formula_weight     402.25
_chemical_melting_point     ?
_symmetry_cell_setting     Monoclinic
_symmetry_space_group_name_H-M     'C 2/c'
_symmetry_space_group_name_Hall     '-C 2yc'
loop_
    _symmetry_equiv_pos_as_xyz
    'x, y, z'
    '-x, y, -z+1/2'
    'x+1/2, y+1/2, z'
    '-x+1/2, y+1/2, -z+1/2'
    '-x, -y, -z'
    'x, -y, z-1/2'
    '-x+1/2, -y+1/2, -z'
    'x+1/2, -y+1/2, z-1/2'
_cell_length_a     21.95(2)
_cell_length_b     11.841(8)
_cell_length_c     13.057(9)
_cell_angle_alpha     90.00
_cell_angle_beta     93.70(2)
_cell_angle_gamma     90.00
_cell_volume     3387(4)
_cell_formula_units_Z     8
_cell_measurement_reflns_used     1037
_cell_measurement_theta_min     2.54
_cell_measurement_theta_max     19.74
_cell_measurement_temperature     295
_exptl_crystal_description     block
_exptl_crystal_colour     colourless
_exptl_crystal_size_max     0.20
_exptl_crystal_size_mid     0.18
_exptl_crystal_size_min     0.15
_exptl_crystal_density_diffrn     1.578
_exptl_crystal_density_meas     ?
_exptl_crystal_density_method     'not measured'
_exptl_crystal_F_000     1632
_exptl_absorpt_coefficient_mu     2.450
_exptl_absorpt_correction_type     multi-scan
_exptl_absorpt_process_details     '(SADABS; Siemens, 1996)'
_exptl_absorpt_correction_T_min     0.640
_exptl_absorpt_correction_T_max     0.710
_exptl_special_details
;
;
_diffrn_ambient_temperature     295
_diffrn_radiation_type     MoK\a
_diffrn_radiation_wavelength     0.71073
_diffrn_radiation_source     'fine-focus sealed tube'
_diffrn_radiation_monochromator     graphite
_diffrn_measurement_device_type     'Siemens SMART CCD area-detector'
_diffrn_measurement_method     \w
_diffrn_detector_area_resol_mean     ?
_diffrn_reflns_number     8378
_diffrn_reflns_av_R_equivalents     0.1411
_diffrn_reflns_av_sigmaI/netI     0.1618
_diffrn_reflns_theta_min     1.96
_diffrn_reflns_theta_max     25.05
_diffrn_reflns_theta_full     25.05
_diffrn_measured_fraction_theta_max     0.998
_diffrn_measured_fraction_theta_full     0.998
_diffrn_reflns_limit_h_min     -15
_diffrn_reflns_limit_h_max     26
_diffrn_reflns_limit_k_min     -14
_diffrn_reflns_limit_k_max     13
_diffrn_reflns_limit_l_min     -15
_diffrn_reflns_limit_l_max     15
_diffrn_standards_number     0
_diffrn_standards_interval_count     .
_diffrn_standards_interval_time     .
_diffrn_standards_decay_%     0
_refine_special_details
;
Refinement of <i>F</i>^2^ against ALL reflections. The weighted <i>R</i>-factor
<i>wR</i> and goodness of fit <i>S</i> are based on <i>F</i>^2^, conventional
<i>R</i>-factors <i>R</i> are based on <i>F</i>, with <i>F</i> set to zero for
negative <i>F</i>^2^. The threshold expression of <i>F</i>^2^ >
\s(<i>F</i>^2^) is used only for calculating <i>R</i>-factors(gt) <i>etc</i>.
and is not relevant to the choice of reflections for refinement.
<i>R</i>-factors based on <i>F</i>^2^ are statistically about twice as large
as those based on <i>F</i>, and <i>R</i>- factors based on ALL data will be
even larger.
;
_reflns_number_total     2988
_reflns_number_gt     1334
_reflns_threshold_expression     I>2\s(I)
_refine_ls_structure_factor_coef     Fsqd
_refine_ls_matrix_type     full
_refine_ls_R_factor_all     0.1608
_refine_ls_R_factor_gt     0.0701
_refine_ls_wR_factor_gt     0.1477
_refine_ls_wR_factor_ref     0.1784
_refine_ls_goodness_of_fit_ref     1.036
_refine_ls_restrained_S_all     1.036
_refine_ls_number_reflns     2988
_refine_ls_number_parameters     227
_refine_ls_number_restraints     0
_refine_ls_hydrogen_treatment     constr
_refine_ls_weighting_scheme     calc
_refine_ls_weighting_details
          'calc w=1/[\s^2^(Fo^2^)+(0.0524P)^2^+0.013P] where P=(Fo^2^+2Fc^2^)/3'
_atom_sites_solution_hydrogens     geom
_atom_sites_solution_primary     direct
_atom_sites_solution_secondary     difmap
_refine_ls_shift/su_max     0.000
_refine_ls_shift/su_mean     0.000
_refine_diff_density_max     0.520
_refine_diff_density_min     -0.749
_refine_ls_extinction_method     'SHELXL97 (Sheldrick, 2008)'
_refine_ls_extinction_coef     0.0009(2)
_refine_ls_extinction_expression
                                  'Fc^*^=kFc[1+0.001xFc^2^\l^3^/sin(2\q)]^-1/4^'
loop_
    _atom_type_symbol
    _atom_type_description
    _atom_type_scat_dispersion_real
    _atom_type_scat_dispersion_imag
    _atom_type_scat_source
    'C' 'C' 0.0033 0.0016
                         'International Tables Vol C Tables 4.2.6.8 and 6.1.1.4'
    'H' 'H' 0.0000 0.0000
                         'International Tables Vol C Tables 4.2.6.8 and 6.1.1.4'
    'O' 'O' 0.0106 0.0060
                         'International Tables Vol C Tables 4.2.6.8 and 6.1.1.4'
    'N' 'N' 0.0061 0.0033
                         'International Tables Vol C Tables 4.2.6.8 and 6.1.1.4'
    'Br' 'Br' -0.2901 2.4595
                         'International Tables Vol C Tables 4.2.6.8 and 6.1.1.4'
_computing_data_collection     'SMART (Siemens, 1996)'
_computing_cell_refinement     'SAINT (Siemens, 1996)'
_computing_data_reduction     'SAINT (Siemens, 1996)'
_computing_structure_solution     'SHELXS97 (Sheldrick, 2008)'
_computing_structure_refinement     'SHELXL97 (Sheldrick, 2008)'
_computing_molecular_graphics     'SHELXTL (Sheldrick, 2008)'
_computing_publication_material     'SHELXTL (Sheldrick, 2008)'
loop_
    _atom_site_type_symbol
    _atom_site_label
    _atom_site_fract_x
    _atom_site_fract_y
    _atom_site_fract_z
    _atom_site_U_iso_or_equiv
    _atom_site_adp_type
    _atom_site_calc_flag
    _atom_site_refinement_flags
    _atom_site_occupancy
    _atom_site_disorder_assembly
    _atom_site_disorder_group
    Br Br1 0.90959(4) -0.09454(8) -0.24581(7) 0.0744(4) Uani d . 1 . .
    O O1 0.6370(2) 0.0076(4) 0.4059(4) 0.0572(15) Uani d . 1 . .
    O O2 0.7206(2) -0.2340(5) 0.3387(4) 0.0720(18) Uani d . 1 . .
    O O3 0.6745(2) 0.1677(4) 0.2304(4) 0.0709(17) Uani d . 1 . .
    H H19 0.6501 0.1798 0.2773 0.106 Uiso d R 1 . .
    H H20 0.7041 0.2133 0.2416 0.106 Uiso d R 1 . .
    N N1 0.5826(3) 0.2041(6) 0.3665(5) 0.0569(18) Uani d . 1 . .
    N N2 0.7139(2) -0.0597(5) 0.2679(5) 0.0512(17) Uani d . 1 . .
    H H2 0.7015 0.0089 0.2724 0.061 Uiso calc R 1 . .
    N N3 0.7481(2) -0.0944(5) 0.1878(4) 0.0498(16) Uani d . 1 . .
    C C1 0.5556(4) 0.3013(8) 0.3491(7) 0.071(2) Uani d . 1 . .
    H H1 0.5638 0.3395 0.2893 0.085 Uiso calc R 1 . .
    C C2 0.5152(4) 0.3521(7) 0.4142(7) 0.071(3) Uani d . 1 . .
    H H2A 0.4977 0.4219 0.3980 0.085 Uiso calc R 1 . .
    C C3 0.5024(3) 0.2977(8) 0.5002(7) 0.069(3) Uani d . 1 . .
    H H3 0.4749 0.3292 0.5432 0.083 Uiso calc R 1 . .
    C C4 0.5300(3) 0.1940(6) 0.5264(6) 0.0469(19) Uani d . 1 . .
    C C5 0.5217(4) 0.1349(7) 0.6158(6) 0.060(2) Uani d . 1 . .
    H H5 0.4951 0.1631 0.6621 0.072 Uiso calc R 1 . .
    C C6 0.5512(4) 0.0379(8) 0.6369(7) 0.067(2) Uani d . 1 . .
    H H6 0.5448 0.0005 0.6979 0.081 Uiso calc R 1 . .
    C C7 0.5913(3) -0.0086(7) 0.5699(6) 0.060(2) Uani d . 1 . .
    H H7 0.6115 -0.0760 0.5860 0.072 Uiso calc R 1 . .
    C C8 0.6007(3) 0.0465(6) 0.4799(6) 0.0462(19) Uani d . 1 . .
    C C9 0.5708(3) 0.1502(6) 0.4560(6) 0.0459(19) Uani d . 1 . .
    C C10 0.6614(3) -0.1020(6) 0.4229(6) 0.054(2) Uani d . 1 . .
    H H10A 0.6283 -0.1556 0.4271 0.065 Uiso calc R 1 . .
    H H10B 0.6855 -0.1032 0.4879 0.065 Uiso calc R 1 . .
    C C11 0.7011(3) -0.1375(7) 0.3383(6) 0.053(2) Uani d . 1 . .
    C C12 0.7666(3) -0.0121(7) 0.1327(6) 0.050(2) Uani d . 1 . .
    H H12 0.7585 0.0621 0.1509 0.060 Uiso calc R 1 . .
    C C13 0.8002(3) -0.0349(7) 0.0416(5) 0.0441(19) Uani d . 1 . .
    C C14 0.8235(3) 0.0555(6) -0.0099(6) 0.051(2) Uani d . 1 . .
    H H14 0.8178 0.1285 0.0139 0.061 Uiso calc R 1 . .
    C C15 0.8551(3) 0.0384(7) -0.0965(6) 0.058(2) Uani d . 1 . .
    H H15 0.8714 0.0993 -0.1304 0.069 Uiso calc R 1 . .
    C C16 0.8623(3) -0.0703(7) -0.1320(6) 0.050(2) Uani d . 1 . .
    C C17 0.8391(3) -0.1611(7) -0.0827(6) 0.050(2) Uani d . 1 . .
    H H17 0.8437 -0.2340 -0.1073 0.060 Uiso calc R 1 . .
    C C18 0.8085(3) -0.1412(6) 0.0047(5) 0.0459(19) Uani d . 1 . .
    H H18 0.7932 -0.2023 0.0397 0.055 Uiso calc R 1 . .
loop_
    _atom_site_aniso_label
    _atom_site_aniso_U_11
    _atom_site_aniso_U_22
    _atom_site_aniso_U_33
    _atom_site_aniso_U_12
    _atom_site_aniso_U_13
    _atom_site_aniso_U_23
    Br1 0.0833(7) 0.0776(7) 0.0666(6) 0.0062(5) 0.0376(5) 0.0007(6)
    O1 0.075(4) 0.046(3) 0.055(3) 0.009(3) 0.036(3) 0.003(3)
    O2 0.096(4) 0.037(3) 0.089(5) 0.008(3) 0.056(4) 0.004(3)
    O3 0.078(4) 0.055(4) 0.086(4) -0.008(3) 0.050(3) -0.008(3)
    N1 0.060(4) 0.048(4) 0.066(5) 0.004(3) 0.025(4) -0.004(4)
    N2 0.053(4) 0.041(4) 0.063(4) 0.001(3) 0.033(3) -0.002(3)
    N3 0.053(4) 0.045(4) 0.055(4) -0.001(3) 0.031(3) -0.007(4)
    C1 0.081(6) 0.069(7) 0.066(6) 0.005(5) 0.027(5) 0.015(5)
    C2 0.076(6) 0.059(6) 0.080(7) 0.027(5) 0.023(5) 0.004(5)
    C3 0.056(6) 0.077(7) 0.077(7) 0.004(5) 0.027(5) -0.014(6)
    C4 0.047(5) 0.046(5) 0.050(5) -0.001(4) 0.024(4) -0.002(4)
    C5 0.069(6) 0.064(6) 0.051(5) -0.005(5) 0.028(4) -0.011(5)
    C6 0.069(6) 0.071(7) 0.066(6) -0.004(5) 0.037(5) 0.007(5)
    C7 0.063(5) 0.053(5) 0.068(6) 0.003(4) 0.036(5) 0.005(5)
    C8 0.053(5) 0.044(5) 0.045(5) -0.003(4) 0.024(4) -0.004(4)
    C9 0.045(5) 0.046(5) 0.049(5) -0.003(4) 0.016(4) -0.004(4)
    C10 0.064(5) 0.044(5) 0.058(5) -0.001(4) 0.033(4) 0.003(4)
    C11 0.053(5) 0.046(5) 0.062(5) -0.012(4) 0.021(4) -0.008(5)
    C12 0.049(5) 0.044(5) 0.061(5) 0.001(4) 0.025(4) -0.004(4)
    C13 0.038(4) 0.050(5) 0.047(5) 0.000(4) 0.019(4) 0.003(4)
    C14 0.052(5) 0.040(5) 0.063(5) 0.002(4) 0.023(4) -0.006(4)
    C15 0.055(5) 0.049(5) 0.072(6) 0.000(4) 0.027(4) 0.015(5)
    C16 0.044(4) 0.052(6) 0.058(5) 0.008(4) 0.016(4) 0.007(4)
    C17 0.054(5) 0.049(5) 0.047(5) 0.003(4) 0.013(4) -0.009(4)
    C18 0.053(5) 0.041(5) 0.045(5) -0.005(4) 0.019(4) 0.001(4)
_geom_special_details
;
All e.s.d.'s (except the e.s.d. in the dihedral angle between two l.s. planes)
are estimated using the full covariance matrix. The cell e.s.d.'s are taken
into account individually in the estimation of e.s.d.'s in distances, angles
and torsion angles; correlations between e.s.d.'s in cell parameters are only
used when they are defined by crystal symmetry. An approximate (isotropic)
treatment of cell e.s.d.'s is used for estimating e.s.d.'s involving l.s.
planes.
;
loop_
    _geom_bond_atom_site_label_1
    _geom_bond_atom_site_label_2
    _geom_bond_site_symmetry_2
    _geom_bond_distance
    _geom_bond_publ_flag
    Br1 C16 . 1.889(7) ?
    O1 C8 . 1.371(7) ?
    O1 C10 . 1.417(8) ?
    O2 C11 . 1.220(8) ?
    O3 H19 . 0.8500 ?
    O3 H20 . 0.8500 ?
    N1 C1 . 1.309(9) ?
    N1 C9 . 1.370(9) ?
    N2 C11 . 1.344(9) ?
    N2 N3 . 1.389(7) ?
    N2 H2 . 0.8600 ?
    N3 C12 . 1.292(8) ?
    C1 C2 . 1.402(11) ?
    C1 H1 . 0.9300 ?
    C2 C3 . 1.341(11) ?
    C2 H2A . 0.9300 ?
    C3 C4 . 1.402(10) ?
    C3 H3 . 0.9300 ?
    C4 C5 . 1.383(10) ?
    C4 C9 . 1.422(9) ?
    C5 C6 . 1.338(10) ?
    C5 H5 . 0.9300 ?
    C6 C7 . 1.394(9) ?
    C6 H6 . 0.9300 ?
    C7 C8 . 1.371(10) ?
    C7 H7 . 0.9300 ?
    C8 C9 . 1.417(10) ?
    C10 C11 . 1.509(9) ?
    C10 H10A . 0.9700 ?
    C10 H10B . 0.9700 ?
    C12 C13 . 1.464(9) ?
    C12 H12 . 0.9300 ?
    C13 C18 . 1.364(9) ?
    C13 C14 . 1.381(9) ?
    C14 C15 . 1.379(9) ?
    C14 H14 . 0.9300 ?
    C15 C16 . 1.380(10) ?
    C15 H15 . 0.9300 ?
    C16 C17 . 1.368(10) ?
    C17 C18 . 1.380(9) ?
    C17 H17 . 0.9300 ?
    C18 H18 . 0.9300 ?
loop_
    _geom_angle_atom_site_label_1
    _geom_angle_atom_site_label_2
    _geom_angle_atom_site_label_3
    _geom_angle_site_symmetry_1
    _geom_angle_site_symmetry_3
    _geom_angle
    _geom_angle_publ_flag
    C8 O1 C10 . . 115.4(5) ?
    H19 O3 H20 . . 106.1 ?
    C1 N1 C9 . . 116.7(7) ?
    C11 N2 N3 . . 117.4(6) ?
    C11 N2 H2 . . 121.3 ?
    N3 N2 H2 . . 121.3 ?
    C12 N3 N2 . . 113.6(6) ?
    N1 C1 C2 . . 124.7(8) ?
    N1 C1 H1 . . 117.7 ?
    C2 C1 H1 . . 117.7 ?
    C3 C2 C1 . . 118.5(8) ?
    C3 C2 H2A . . 120.8 ?
    C1 C2 H2A . . 120.8 ?
    C2 C3 C4 . . 121.0(8) ?
    C2 C3 H3 . . 119.5 ?
    C4 C3 H3 . . 119.5 ?
    C5 C4 C3 . . 124.8(7) ?
    C5 C4 C9 . . 119.0(7) ?
    C3 C4 C9 . . 116.2(7) ?
    C6 C5 C4 . . 121.3(7) ?
    C6 C5 H5 . . 119.3 ?
    C4 C5 H5 . . 119.3 ?
    C5 C6 C7 . . 121.7(8) ?
    C5 C6 H6 . . 119.1 ?
    C7 C6 H6 . . 119.1 ?
    C8 C7 C6 . . 119.1(7) ?
    C8 C7 H7 . . 120.5 ?
    C6 C7 H7 . . 120.5 ?
    C7 C8 O1 . . 124.8(7) ?
    C7 C8 C9 . . 120.6(7) ?
    O1 C8 C9 . . 114.7(6) ?
    N1 C9 C8 . . 118.7(6) ?
    N1 C9 C4 . . 122.9(7) ?
    C8 C9 C4 . . 118.3(7) ?
    O1 C10 C11 . . 111.8(6) ?
    O1 C10 H10A . . 109.3 ?
    C11 C10 H10A . . 109.3 ?
    O1 C10 H10B . . 109.3 ?
    C11 C10 H10B . . 109.3 ?
    H10A C10 H10B . . 107.9 ?
    O2 C11 N2 . . 123.8(7) ?
    O2 C11 C10 . . 118.4(7) ?
    N2 C11 C10 . . 117.8(7) ?
    N3 C12 C13 . . 120.4(7) ?
    N3 C12 H12 . . 119.8 ?
    C13 C12 H12 . . 119.8 ?
    C18 C13 C14 . . 118.7(6) ?
    C18 C13 C12 . . 122.9(7) ?
    C14 C13 C12 . . 118.3(7) ?
    C15 C14 C13 . . 120.5(7) ?
    C15 C14 H14 . . 119.7 ?
    C13 C14 H14 . . 119.7 ?
    C14 C15 C16 . . 119.1(7) ?
    C14 C15 H15 . . 120.4 ?
    C16 C15 H15 . . 120.4 ?
    C17 C16 C15 . . 121.4(7) ?
    C17 C16 Br1 . . 119.4(6) ?
    C15 C16 Br1 . . 119.1(6) ?
    C16 C17 C18 . . 118.1(7) ?
    C16 C17 H17 . . 121.0 ?
    C18 C17 H17 . . 121.0 ?
    C13 C18 C17 . . 122.2(7) ?
    C13 C18 H18 . . 118.9 ?
    C17 C18 H18 . . 118.9 ?
loop_
    _geom_torsion_atom_site_label_1
    _geom_torsion_atom_site_label_2
    _geom_torsion_atom_site_label_3
    _geom_torsion_atom_site_label_4
    _geom_torsion_site_symmetry_1
    _geom_torsion_site_symmetry_2
    _geom_torsion_site_symmetry_3
    _geom_torsion_site_symmetry_4
    _geom_torsion
    _geom_torsion_publ_flag
    C11 N2 N3 C12 . . . . -169.8(7) ?
    C9 N1 C1 C2 . . . . -1.2(13) ?
    N1 C1 C2 C3 . . . . -0.6(14) ?
    C1 C2 C3 C4 . . . . 1.8(14) ?
    C2 C3 C4 C5 . . . . 176.9(8) ?
    C2 C3 C4 C9 . . . . -1.1(12) ?
    C3 C4 C5 C6 . . . . -177.9(8) ?
    C9 C4 C5 C6 . . . . 0.1(12) ?
    C4 C5 C6 C7 . . . . -0.4(13) ?
    C5 C6 C7 C8 . . . . -0.1(13) ?
    C6 C7 C8 O1 . . . . -177.3(7) ?
    C6 C7 C8 C9 . . . . 1.0(12) ?
    C10 O1 C8 C7 . . . . 5.5(11) ?
    C10 O1 C8 C9 . . . . -172.9(6) ?
    C1 N1 C9 C8 . . . . -177.8(7) ?
    C1 N1 C9 C4 . . . . 1.9(11) ?
    C7 C8 C9 N1 . . . . 178.3(7) ?
    O1 C8 C9 N1 . . . . -3.2(10) ?
    C7 C8 C9 C4 . . . . -1.4(11) ?
    O1 C8 C9 C4 . . . . 177.1(7) ?
    C5 C4 C9 N1 . . . . -178.9(7) ?
    C3 C4 C9 N1 . . . . -0.8(11) ?
    C5 C4 C9 C8 . . . . 0.8(11) ?
    C3 C4 C9 C8 . . . . 178.9(7) ?
    C8 O1 C10 C11 . . . . -179.5(6) ?
    N3 N2 C11 O2 . . . . 4.4(12) ?
    N3 N2 C11 C10 . . . . -177.2(6) ?
    O1 C10 C11 O2 . . . . -173.5(7) ?
    O1 C10 C11 N2 . . . . 7.9(10) ?
    N2 N3 C12 C13 . . . . -176.4(6) ?
    N3 C12 C13 C18 . . . . 6.5(11) ?
    N3 C12 C13 C14 . . . . -174.6(7) ?
    C18 C13 C14 C15 . . . . -0.6(11) ?
    C12 C13 C14 C15 . . . . -179.6(7) ?
    C13 C14 C15 C16 . . . . 1.1(12) ?
    C14 C15 C16 C17 . . . . -0.5(11) ?
    C14 C15 C16 Br1 . . . . -176.4(6) ?
    C15 C16 C17 C18 . . . . -0.6(11) ?
    Br1 C16 C17 C18 . . . . 175.3(5) ?
    C14 C13 C18 C17 . . . . -0.6(11) ?
    C12 C13 C18 C17 . . . . 178.4(7) ?
    C16 C17 C18 C13 . . . . 1.1(11) ?
loop_
    _geom_hbond_atom_site_label_D
    _geom_hbond_atom_site_label_H
    _geom_hbond_atom_site_label_A
    _geom_hbond_site_symmetry_A
    _geom_hbond_distance_DH
    _geom_hbond_distance_HA
    _geom_hbond_distance_DA
    _geom_hbond_angle_DHA
    N2 H2 O3 . 0.86 2.04 2.860(8) 160
    O3 H19 N1 . 0.85 1.97 2.806(8) 170
    O3 H20 O2 4_655 0.85 2.11 2.783(7) 136
