# Supplementary material for: (E)-N′-(4-Bromo­benzyl­idene)-2-(8-quin­ol­yloxy)acetohydrazide mono­hydrate
Source: Acta Crystallogr Sect E Struct Rep Online. 2009 Jun 6;65(Pt 7):o1474. doi: 10.1107/S1600536809020418 (PMC2969315; doi:10.1107/S1600536809020418)
Supplement: Supplementary file 2 [file e-65-o1474-Isup2.hkl]

# 
# h,k,l, Fc-squared, Fo-squared, sigma(Fo-squared) and status flag 
# 
data_I
_shelx_title ' 1   in  C2/c' 
_shelx_refln_list_code          4 
_shelx_F_calc_maximum      593.60 
_exptl_crystal_F_000      1632.00 
_reflns_d_resolution_high  0.8393 
 
loop_ 
 _symmetry_equiv_pos_as_xyz 
 'x, y, z' 
 '-x, y, -z+1/2' 
 'x+1/2, y+1/2, z' 
 '-x+1/2, y+1/2, -z+1/2' 
 '-x, -y, -z' 
 'x, -y, z-1/2' 
 '-x+1/2, -y+1/2, -z' 
 'x+1/2, -y+1/2, z-1/2' 
 
_cell_length_a    21.9500 
_cell_length_b    11.8410 
_cell_length_c    13.0570 
_cell_angle_alpha  90.000 
_cell_angle_beta   93.700 
_cell_angle_gamma  90.000 
 
_shelx_F_squared_multiplier     1.000 
 
loop_ 
 _refln_index_h 
 _refln_index_k 
 _refln_index_l 
 _refln_F_squared_calc 
 _refln_F_squared_meas 
 _refln_F_squared_sigma 
 _refln_observed_status 
   6   0   0    10582.88     9260.86    661.71 o 
   8   0   0     5097.81     4459.04    367.07 o 
  10   0   0    16156.00    15551.44   1102.61 o 
  12   0   0    17679.16    17009.87   1214.25 o 
  14   0   0      597.99      307.12    217.26 o 
  16   0   0     5523.91     6007.85    544.16 o 
  18   0   0     3852.53     3202.74    453.14 o 
  20   0   0      627.12      408.93    236.41 o 
  22   0   0      760.06     1262.49    398.68 o 
  24   0   0      106.09      203.69    279.69 o 
  26   0   0      228.05      420.66    387.95 o 
   1   1   0     3556.72     2759.49    136.77 o 
   3   1   0     3132.21     2142.69    543.80 o 
   5   1   0     4847.46     3776.48    143.72 o 
   7   1   0      668.76      590.35     79.58 o 
   9   1   0     1535.21     1801.52    152.27 o 
  11   1   0    11276.71     9662.04    423.66 o 
  13   1   0     2281.19     2087.79    182.80 o 
  15   1   0      461.71      532.16    137.54 o 
  17   1   0      843.19      905.52    176.75 o 
  19   1   0      564.89      650.32    185.62 o 
  21   1   0     1485.94     1495.56    237.61 o 
  23   1   0       58.09       -2.09    196.65 o 
  25   1   0       12.37     -124.70    213.93 o 
   0   2   0    44346.00    53884.07   3506.88 o 
   2   2   0    11633.65    11784.30    453.86 o 
   4   2   0    34914.55    33908.59   1110.67 o 
   6   2   0    12669.18    11024.59    358.84 o 
   8   2   0     2210.89     2167.21     95.26 o 
  10   2   0       68.45      -26.05     50.76 o 
  12   2   0       14.42       51.01     98.25 o 
  14   2   0       30.67     -104.64    109.54 o 
  16   2   0      466.81      394.70    147.07 o 
  18   2   0     1239.65     1314.88    199.65 o 
  20   2   0      670.76      703.09    198.78 o 
  22   2   0      473.50      266.81    204.95 o 
  24   2   0       14.22     -240.38    208.05 o 
   1   3   0     5029.37     5799.93    363.95 o 
   3   3   0     3734.84     3928.54    152.78 o 
   5   3   0    11902.91    11598.47    399.73 o 
   7   3   0     1053.66     1128.27    118.06 o 
   9   3   0     1301.98     1340.17     92.13 o 
  11   3   0      444.47      458.84     74.34 o 
  13   3   0        8.48     -101.52     85.38 o 
  15   3   0       16.18     -137.78    121.16 o 
  17   3   0       12.68     -101.75    137.82 o 
  19   3   0     1313.84     1304.15    212.33 o 
  21   3   0      584.33      692.84    218.09 o 
  23   3   0      199.61      161.89    211.18 o 
  25   3   0       57.14      -65.20    212.08 o 
   0   4   0    15629.12    17786.03   1201.15 o 
   2   4   0     4643.99     4762.85    184.55 o 
   4   4   0     1982.49     1834.54    100.89 o 
   6   4   0      217.40      172.07     54.30 o 
   8   4   0     2826.73     2732.41    119.51 o 
  10   4   0     4946.53     4700.30    201.37 o 
  12   4   0     9313.68     8187.80    320.55 o 
  14   4   0     1663.38     1754.87    200.17 o 
  16   4   0      331.77       75.79    143.96 o 
  18   4   0      834.60      997.57    192.48 o 
  20   4   0       17.07     -170.43    166.88 o 
  22   4   0      173.02     -157.11    196.54 o 
  24   4   0       36.63      100.85    314.46 o 
   1   5   0    33917.69    37942.57   1254.62 o 
   3   5   0     2489.85     2681.09    148.65 o 
   5   5   0    44967.26    48083.59   1585.34 o 
   7   5   0     7293.91     5721.47    331.43 o 
   9   5   0     1549.91     1530.61    117.84 o 
  11   5   0     8152.72     7638.47    406.41 o 
  13   5   0      329.01      383.68     93.69 o 
  15   5   0     1556.07     1432.40    185.35 o 
  17   5   0     4685.57     4174.71    386.50 o 
  19   5   0     1023.09     1070.25    276.07 o 
  21   5   0      292.80      268.65    263.77 o 
  23   5   0      696.61      758.45    330.89 o 
   0   6   0     1173.59     1162.03    139.04 o 
   2   6   0      337.85      546.41     94.64 o 
   4   6   0     2007.30     1981.38    139.01 o 
   6   6   0    20022.97    19273.47    668.35 o 
   8   6   0      225.97      258.24     75.07 o 
  10   6   0     2831.35     3244.20    178.01 o 
  12   6   0     1841.98     1782.89    150.80 o 
  14   6   0       41.31      -68.54    296.57 o 
  16   6   0     1860.77     2071.13    297.41 o 
  18   6   0      240.67       29.97    220.89 o 
  20   6   0      166.53       59.26    253.38 o 
  22   6   0      252.59      -78.73    279.81 o 
   1   7   0     6812.37     8543.59    332.96 o 
   3   7   0      132.70       69.22     94.59 o 
   5   7   0     6201.98     6819.21    281.44 o 
   7   7   0      238.74      300.19    130.63 o 
   9   7   0      280.88      390.89    121.54 o 
  11   7   0     1470.46     1305.41    192.42 o 
  13   7   0      115.18      -39.78    114.08 o 
  15   7   0      601.22      443.14    216.57 o 
  17   7   0      165.43      259.03    230.05 o 
  19   7   0       80.01        7.06    237.67 o 
  21   7   0      132.50      354.20    281.20 o 
   0   8   0       75.32      240.28    234.08 o 
   2   8   0      630.32      924.76    233.65 o 
   4   8   0       38.51     -130.99    104.59 o 
   6   8   0      201.97      237.20    116.78 o 
   8   8   0      287.84      327.63    118.67 o 
  10   8   0       95.75       20.42    115.24 o 
  12   8   0       75.78      -37.46    121.76 o 
  14   8   0        0.42     -107.36    150.62 o 
  16   8   0        0.17        0.38    209.77 o 
  18   8   0      107.40       79.70    236.97 o 
  20   8   0        9.36     -207.41    355.95 o 
   1   9   0      179.44      381.03    205.92 o 
   3   9   0      812.41     1327.57    302.14 o 
   5   9   0     1290.05     1888.84    223.54 o 
   7   9   0     2655.09     2313.76    196.44 o 
   9   9   0      564.54      564.38    147.32 o 
  11   9   0      631.44      709.24    224.97 o 
  13   9   0       11.63      -52.28    138.79 o 
  15   9   0      257.61      -37.92    216.38 o 
  17   9   0        3.59      -66.22    229.68 o 
  19   9   0       61.77      406.85    276.44 o 
   0  10   0      910.02     2244.28    437.27 o 
   2  10   0     1741.29     2782.56    535.87 o 
   4  10   0      965.27     1618.06    294.47 o 
   6  10   0     4511.86     4875.65    369.82 o 
   8  10   0      639.24      412.35    203.64 o 
  10  10   0       14.14       22.31    142.15 o 
  12  10   0     1558.21     1165.19    243.15 o 
  14  10   0      100.77      -99.30    217.93 o 
  16  10   0      320.01       18.33    250.62 o 
  18  10   0      225.51      -60.71    268.46 o 
   1  11   0      685.90     1391.33    302.92 o 
   3  11   0      251.55      337.96    258.22 o 
   5  11   0     1258.28     1555.76    325.00 o 
   7  11   0     2721.28     2952.91    314.62 o 
   9  11   0     1028.75     1028.72    245.84 o 
  11  11   0      172.60      108.03    213.26 o 
  13  11   0      275.24      -58.66    212.38 o 
  15  11   0      106.87        1.38    408.26 o 
   0  12   0      230.82      162.15    391.40 o 
   2  12   0       78.69      109.28    283.25 o 
   4  12   0      272.43      444.45    312.81 o 
   6  12   0      276.76     -114.59    297.55 o 
   8  12   0      112.88     -186.07    236.06 o 
  10  12   0       41.59       14.90    237.44 o 
  12  12   0      452.57      283.69    244.27 o 
   1  13   0       13.97      277.78    324.04 o 
   3  13   0      114.44        3.75    314.65 o 
   5  13   0       18.95       78.60    348.84 o 
   7  13   0       68.88     -172.15    431.01 o 
   9  13   0       36.63      120.14    334.24 o 
   0  14   0       24.99      -63.69    455.07 o 
   2  14   0        1.45      -66.68    360.95 o 
 -25   1   1       34.08      -53.91    220.88 o 
 -23   1   1      130.09       33.72    225.82 o 
 -21   1   1       51.57      121.52    189.88 o 
 -19   1   1      146.54       72.38    160.78 o 
 -17   1   1     6642.90     6430.30    348.67 o 
 -15   1   1     2505.70     3002.18    460.71 o 
 -13   1   1        7.89     -109.65    109.33 o 
 -11   1   1      481.28      423.57    116.81 o 
  -9   1   1     9387.05     8968.09    469.23 o 
  -7   1   1    14873.44    13243.42    805.61 o 
  -5   1   1    18944.75    16897.82    562.39 o 
  -3   1   1    39934.43    34435.98   1611.94 o 
  -1   1   1      673.75      660.29     57.60 o 
   1   1   1    17886.06    18686.78   2328.21 o 
   3   1   1     7976.95     6984.19    847.51 o 
   5   1   1     4197.36     4553.79    153.38 o 
   7   1   1      397.22      253.30     49.51 o 
   9   1   1    11859.98    10618.30    337.05 o 
  11   1   1      440.86      305.35     68.36 o 
  13   1   1     1916.21     1890.96    176.45 o 
  15   1   1      223.47      267.07    132.13 o 
  17   1   1      497.13      606.05    166.20 o 
  19   1   1        1.44       25.03    164.16 o 
  21   1   1      208.51      111.63    183.02 o 
  23   1   1       14.38      -77.06    194.93 o 
  25   1   1       22.18      -90.14    235.82 o 
 -24   2   1       60.15      -93.88    287.94 o 
 -22   2   1      915.73      958.72    229.10 o 
 -20   2   1      115.38      -37.38    170.93 o 
 -18   2   1      372.49      482.14    172.90 o 
 -16   2   1     5413.26     5152.52    297.73 o 
 -14   2   1        3.64      -42.78    111.70 o 
 -12   2   1    16088.78    14858.51    625.39 o 
 -10   2   1    12244.88    11515.36    414.43 o 
  -8   2   1     4280.28     3985.11    141.83 o 
  -6   2   1    26664.35    23522.19    895.25 o 
  -4   2   1    18174.50    16421.73    590.86 o 
  -2   2   1     5013.40     4024.32   1082.44 o 
   0   2   1    12057.84     9171.49   3911.95 o 
   2   2   1    20551.59    20032.55    962.20 o 
   4   2   1   199556.98   200456.67   5812.53 o 
   6   2   1    16364.72    13173.24    404.70 o 
   8   2   1     2268.55     2024.72     97.57 o 
  10   2   1     8884.05     8274.00    277.12 o 
  12   2   1    14094.15    13292.65    759.55 o 
  14   2   1      664.26      737.90    140.95 o 
  16   2   1     2488.76     3170.60    419.57 o 
  18   2   1     1281.50     1393.26    206.58 o 
  20   2   1       16.30     -106.14    167.17 o 
  22   2   1     1988.65     2042.53    259.06 o 
  24   2   1       17.15      -19.15    221.90 o 
 -25   3   1        2.69     -194.97    219.31 o 
 -23   3   1      305.70      270.58    217.46 o 
 -21   3   1      220.85      246.46    196.03 o 
 -19   3   1       40.82     -134.15    194.68 o 
 -17   3   1     5664.53     5734.47    328.91 o 
 -15   3   1     1244.45      970.72    177.20 o 
 -13   3   1     3362.49     3622.11    194.03 o 
 -11   3   1     6924.85     6273.84    220.47 o 
  -9   3   1      556.69      530.65     63.54 o 
  -7   3   1     6502.58     5695.12    216.40 o 
  -5   3   1    58684.42    55985.80   2722.53 o 
  -3   3   1      217.46      212.40     49.68 o 
  -1   3   1    49925.34    49149.91   9548.77 o 
   1   3   1    61767.54    49050.02  24105.20 o 
   3   3   1     3410.85     2548.80    512.13 o 
   5   3   1    11408.26     9344.74    332.73 o 
   7   3   1    30665.71    27035.69    903.63 o 
   9   3   1     1263.74     1022.59    123.99 o 
  11   3   1    16512.06    14802.28    678.27 o 
  13   3   1      507.73      497.38     86.74 o 
  15   3   1      966.31      902.45    153.83 o 
  17   3   1     1930.56     2051.81    211.73 o 
  19   3   1      184.30     -114.19    156.54 o 
  21   3   1      751.47      584.59    207.13 o 
  23   3   1      609.62     1099.07    274.74 o 
  25   3   1        1.34     -219.85    235.06 o 
 -24   4   1      146.47      440.32    300.97 o 
 -22   4   1     1393.95     1666.61    325.96 o 
 -20   4   1      370.40      207.68    184.07 o 
 -18   4   1      848.42      893.65    193.12 o 
 -16   4   1     3825.63     3912.30    275.96 o 
 -14   4   1       22.16      -45.55    111.36 o 
 -12   4   1      760.14      782.89    111.55 o 
 -10   4   1     3967.75     3574.21    146.46 o 
  -8   4   1     1650.98     1708.41    150.10 o 
  -6   4   1    15319.34    14231.75    664.32 o 
  -4   4   1    17331.46    17768.83    605.83 o 
  -2   4   1    28736.99    33152.19   1655.19 o 
   0   4   1     1583.43     1595.80    117.28 o 
   2   4   1    10409.35    10652.72    801.85 o 
   4   4   1      601.11      425.99     94.38 o 
   6   4   1     8432.90     6432.22    331.58 o 
   8   4   1       47.27      -55.49     57.89 o 
  10   4   1     6486.24     5906.10    261.44 o 
  12   4   1      451.70      476.53     91.60 o 
  14   4   1       45.31      -71.17    112.15 o 
  16   4   1       15.61     -101.28    129.29 o 
  18   4   1      570.30      484.13    181.82 o 
  20   4   1       10.28       62.93    185.23 o 
  22   4   1       50.56      -42.75    206.46 o 
  24   4   1      247.55       63.48    551.16 o 
 -23   5   1      229.76      -71.17    281.95 o 
 -21   5   1      151.14     -130.56    255.74 o 
 -19   5   1      458.65      309.35    251.25 o 
 -17   5   1      307.95      135.17    223.98 o 
 -15   5   1      197.70       11.72    189.17 o 
 -13   5   1     1626.82     1645.51    205.07 o 
 -11   5   1      443.34      397.64    141.12 o 
  -9   5   1      138.70      153.66     70.18 o 
  -7   5   1       21.95      -39.23     72.98 o 
  -5   5   1      127.99      187.95     77.30 o 
  -3   5   1      487.59      626.42     86.56 o 
  -1   5   1     5098.09     5785.27    230.73 o 
   1   5   1      178.42      254.47     75.26 o 
   3   5   1      294.55      384.79     75.19 o 
   5   5   1       26.96      -92.62     66.34 o 
   7   5   1    10893.84    10232.41    544.11 o 
   9   5   1        2.55      -45.40     67.58 o 
  11   5   1      268.76      205.89     84.83 o 
  13   5   1       32.14       33.20     84.72 o 
  15   5   1      291.22      357.82    144.45 o 
  17   5   1       22.34       45.32    156.50 o 
  19   5   1      523.00      415.66    353.92 o 
  21   5   1        0.58     -256.94    259.60 o 
  23   5   1      240.30       21.48    574.91 o 
 -22   6   1      145.11       93.57    480.74 o 
 -20   6   1      260.30     -205.06    312.60 o 
 -18   6   1      610.97      315.15    253.54 o 
 -16   6   1      283.44      169.57    216.86 o 
 -14   6   1       38.86      -32.99    174.65 o 
 -12   6   1      738.38      617.58    119.54 o 
 -10   6   1     1258.41     1351.38    203.66 o 
  -8   6   1     3061.63     2632.24    344.69 o 
  -6   6   1     1704.74     1848.23    279.67 o 
  -4   6   1       33.14      -45.16     84.52 o 
  -2   6   1     3245.38     4239.98    193.59 o 
   0   6   1     3200.13     4160.31    507.37 o 
   2   6   1     3941.63     4717.49    265.88 o 
   4   6   1      346.39      246.30     88.36 o 
   6   6   1     4695.01     4999.51    219.36 o 
   8   6   1      122.72       87.87     73.84 o 
  10   6   1       15.48      -29.74     78.65 o 
  12   6   1      310.75      280.72     97.67 o 
  14   6   1      269.42      206.62    131.72 o 
  16   6   1      698.06      649.80    225.43 o 
  18   6   1       15.24      -74.52    220.09 o 
  20   6   1        1.35     -282.52    367.66 o 
  22   6   1      131.07     -239.80    276.33 o 
 -21   7   1      736.25      686.77    477.52 o 
 -19   7   1       63.99       12.23    260.34 o 
 -17   7   1     1313.85     1086.59    284.79 o 
 -15   7   1      569.15      526.17    227.60 o 
 -13   7   1      785.28      903.29    142.90 o 
 -11   7   1     5619.56     5506.18    646.28 o 
  -9   7   1      249.25      156.09    106.99 o 
  -7   7   1     1419.54     1585.23    192.82 o 
  -5   7   1     2294.99     2255.22    168.68 o 
  -3   7   1     1599.33     2294.89    265.00 o 
  -1   7   1    22899.54    27610.95   1148.12 o 
   1   7   1     4484.83     4945.64    215.51 o 
   3   7   1     5264.06     6187.65    261.08 o 
   5   7   1     5933.80     5869.99    253.15 o 
   7   7   1     4373.10     4127.04    207.05 o 
   9   7   1      891.86      613.11    155.15 o 
  11   7   1     2480.15     2239.76    173.60 o 
  13   7   1     1348.58     1232.68    151.59 o 
  15   7   1      894.03      610.19    217.86 o 
  17   7   1      213.84      -24.44    216.06 o 
  19   7   1       70.71     -250.08    238.30 o 
  21   7   1       55.30      143.40    286.73 o 
 -20   8   1       31.71     -138.71    275.98 o 
 -18   8   1      565.48      600.23    281.18 o 
 -16   8   1      719.89      638.08    350.83 o 
 -14   8   1      122.88      -45.47    199.13 o 
 -12   8   1     2586.01     3202.26    334.42 o 
 -10   8   1     4626.32     4569.34    277.41 o 
  -8   8   1      644.43      682.62    140.78 o 
  -6   8   1     2945.50     3288.94    321.06 o 
  -4   8   1     5564.30     6699.34    291.77 o 
  -2   8   1     2703.49     3569.92    215.21 o 
   0   8   1     5249.27     5852.08    304.06 o 
   2   8   1     7754.66     8616.02    739.61 o 
   4   8   1     1172.76     1277.34    144.51 o 
   6   8   1     8191.30     8778.14    389.00 o 
   8   8   1        5.84      -39.33    111.59 o 
  10   8   1     3625.55     3263.35    251.00 o 
  12   8   1       29.73       37.11    127.40 o 
  14   8   1      208.69      125.92    160.13 o 
  16   8   1     1208.20     1183.34    320.40 o 
  18   8   1      459.40      378.31    248.72 o 
  20   8   1      134.65      -11.10    265.80 o 
 -19   9   1       19.26     -101.27    267.90 o 
 -17   9   1      240.58      255.33    254.85 o 
 -15   9   1      434.04      564.37    246.41 o 
 -13   9   1      659.13      562.30    208.42 o 
 -11   9   1     1150.76     1111.99    247.81 o 
  -9   9   1       75.16      176.26    143.32 o 
  -7   9   1       42.36      -65.46    131.50 o 
  -5   9   1     3849.53     4087.98    240.05 o 
  -3   9   1      417.16      430.82    197.40 o 
  -1   9   1     2318.65     3430.59    334.58 o 
   1   9   1      955.71     1061.91    314.20 o 
   3   9   1      131.94      279.96    198.22 o 
   5   9   1     1974.01     2486.95    381.60 o 
   7   9   1      562.27      531.07    145.66 o 
   9   9   1      681.65      455.83    141.34 o 
  11   9   1      440.82      494.86    152.54 o 
  13   9   1      275.01      365.77    154.26 o 
  15   9   1       62.99       96.02    221.78 o 
  17   9   1      405.75      332.64    245.03 o 
  19   9   1      252.24      439.27    280.30 o 
 -18  10   1       13.00     -175.84    257.77 o 
 -16  10   1       80.01     -128.12    243.12 o 
 -14  10   1        2.51      -25.42    251.47 o 
 -12  10   1      383.85      181.77    158.37 o 
 -10  10   1        8.19      208.09    144.91 o 
  -8  10   1      983.86      802.60    318.46 o 
  -6  10   1      689.36      952.99    224.42 o 
  -4  10   1      419.15      854.02    221.66 o 
  -2  10   1      138.37      264.11    231.01 o 
   0  10   1     2263.55     3163.19    420.49 o 
   2  10   1        1.43     -162.74    204.45 o 
   4  10   1       16.05       66.54    223.07 o 
   6  10   1      770.57      904.90    225.60 o 
   8  10   1       89.34       21.66    193.21 o 
  10  10   1        4.04     -243.03    179.46 o 
  12  10   1       29.03      -44.49    152.51 o 
  14  10   1       20.24     -258.72    172.48 o 
  16  10   1       10.93     -179.30    231.34 o 
  18  10   1       40.84       -5.46    269.09 o 
 -15  11   1       24.03     -148.78    258.67 o 
 -13  11   1       60.94      125.02    258.53 o 
 -11  11   1      116.02      175.11    215.54 o 
  -9  11   1       46.72     -169.97    205.68 o 
  -7  11   1       44.32       79.61    223.69 o 
  -5  11   1      625.02      593.80    247.59 o 
  -3  11   1      365.54      609.04    279.23 o 
  -1  11   1       34.54        4.56    249.23 o 
   1  11   1       17.76       43.25    245.75 o 
   3  11   1        4.02      -80.24    347.69 o 
   5  11   1       91.77      239.73    271.88 o 
   7  11   1       75.44     -225.69    258.71 o 
   9  11   1       67.60     -161.21    211.62 o 
  11  11   1      950.19      467.34    284.75 o 
  13  11   1       98.56       93.27    220.66 o 
  15  11   1      146.26     -322.92    422.72 o 
 -12  12   1        3.72     -143.40    231.90 o 
 -10  12   1     2393.25     2100.54    873.36 o 
  -8  12   1        1.96      -68.47    238.01 o 
  -6  12   1      175.70      257.18    315.57 o 
  -4  12   1      169.29      248.64    301.92 o 
  -2  12   1       12.48      -73.52    280.61 o 
   0  12   1      756.22      799.72    307.89 o 
   2  12   1       31.30       52.00    277.74 o 
   4  12   1        3.45     -165.63    286.76 o 
   6  12   1      323.34      350.16    313.40 o 
   8  12   1      141.13      256.49    310.03 o 
  10  12   1      157.64      121.12    251.98 o 
  12  12   1        3.01      -61.96    244.05 o 
  -9  13   1       22.24     -163.57    269.91 o 
  -7  13   1       84.25      273.90    351.08 o 
  -5  13   1      669.97     1129.81    386.57 o 
  -3  13   1      434.15      381.88    342.94 o 
  -1  13   1      177.36      251.44    318.81 o 
   1  13   1      287.72      913.05    362.64 o 
   3  13   1       65.57      645.40    442.33 o 
   5  13   1     1034.67     1716.45    413.08 o 
   7  13   1       93.10      214.33    348.44 o 
   9  13   1       11.59       96.84    553.37 o 
  -2  14   1        2.91      168.71    458.87 o 
   0  14   1      228.00      345.73    360.46 o 
   2  14   1      474.11      448.85    486.46 o 
 -26   0   2      175.87      344.38    422.22 o 
 -24   0   2      121.11       22.95    294.62 o 
 -22   0   2     1000.70      937.58    364.61 o 
 -20   0   2      377.18       28.23    271.28 o 
 -18   0   2       72.13       70.57    250.26 o 
 -16   0   2     3888.84     3951.58    459.09 o 
 -14   0   2      172.48      152.51    179.01 o 
 -12   0   2     2051.06     2109.48    286.65 o 
 -10   0   2     8655.39     7045.12    536.11 o 
  -8   0   2    29933.21    31282.38   2110.09 o 
  -6   0   2    42842.04    38590.41   2585.54 o 
  -4   0   2    14960.84    12627.38    609.87 o 
  -2   0   2      576.60      647.63    100.59 o 
   0   0   2     4007.90     3754.44    284.94 o 
   2   0   2     9102.46     7535.32    529.99 o 
   4   0   2      108.10      192.59     60.74 o 
   6   0   2   156151.64   155125.67   7183.61 o 
   8   0   2     9919.56    10233.28    743.80 o 
  10   0   2     1716.02     1866.75    204.00 o 
  12   0   2     6805.70     7254.28    340.22 o 
  14   0   2       45.36        2.12    181.59 o 
  16   0   2     4783.95     5063.11    358.68 o 
  18   0   2      815.21      603.25    213.80 o 
  20   0   2        2.06     -305.19    203.46 o 
  22   0   2      416.32      748.78    362.50 o 
  24   0   2      535.46      698.53    393.15 o 
 -25   1   2       15.69      -28.26    230.02 o 
 -23   1   2      299.66      228.81    251.57 o 
 -21   1   2     1372.48     1280.22    236.55 o 
 -19   1   2       27.12       31.09    162.26 o 
 -17   1   2     4926.76     4623.98    328.81 o 
 -15   1   2    13020.05    11574.22    624.05 o 
 -13   1   2    15450.26    14650.26    752.25 o 
 -11   1   2    14182.85    13086.51    665.84 o 
  -9   1   2     2967.34     2676.06    291.66 o 
  -7   1   2     5073.69     4786.67    209.28 o 
  -5   1   2    23391.24    20788.90    698.21 o 
  -3   1   2      104.53      118.93     51.04 o 
  -1   1   2    12998.46    13368.86   1293.45 o 
   1   1   2    55184.59    62264.61   7433.15 o 
   3   1   2    21607.51    22388.97   1306.38 o 
   5   1   2   352359.72   404653.28  13200.95 o 
   7   1   2     4493.97     3832.34    143.43 o 
   9   1   2     3384.66     3264.43    136.43 o 
  11   1   2     3565.19     3415.46    148.06 o 
  13   1   2       36.41     -106.30     70.87 o 
  15   1   2      462.19      735.80    148.75 o 
  17   1   2     1579.79     2174.31    218.95 o 
  19   1   2      315.37      592.46    177.91 o 
  21   1   2      129.26      -21.13    207.27 o 
  23   1   2       95.30        2.65    230.88 o 
  25   1   2       25.14       -1.63    255.28 o 
 -24   2   2       21.31     -221.24    210.18 o 
 -22   2   2       16.61     -212.39    190.02 o 
 -20   2   2        5.78       51.47    178.12 o 
 -18   2   2       11.54       58.20    154.29 o 
 -16   2   2     1126.59     1056.04    175.88 o 
 -14   2   2      365.43      491.88    152.62 o 
 -12   2   2     2391.27     2560.36    191.60 o 
 -10   2   2     3007.24     2866.62    142.34 o 
  -8   2   2     5550.42     5710.02    194.68 o 
  -6   2   2    12602.41    11767.50    469.24 o 
  -4   2   2     1224.68     1261.71    104.67 o 
  -2   2   2     1057.75     1131.65     86.89 o 
   0   2   2      552.43      543.90     98.68 o 
   2   2   2    32338.34    32342.38   3635.40 o 
   4   2   2    37426.46    38138.18   1564.26 o 
   6   2   2      578.83      525.01     62.25 o 
   8   2   2       58.37      103.47     56.77 o 
  10   2   2       19.47       -1.08     64.94 o 
  12   2   2       83.03      133.67     77.26 o 
  14   2   2       90.48       70.36    112.42 o 
  16   2   2       12.10      -98.05    191.67 o 
  18   2   2      251.94      348.63    163.29 o 
  20   2   2       15.50       -1.14    166.54 o 
  22   2   2        2.02     -258.62    272.47 o 
  24   2   2      300.47      235.29    265.70 o 
 -25   3   2        0.14      185.86    319.50 o 
 -23   3   2       78.32        1.02    216.25 o 
 -21   3   2      175.42     -195.74    190.04 o 
 -19   3   2        4.03       18.51    170.83 o 
 -17   3   2        8.63      -26.24    152.26 o 
 -15   3   2       25.01       36.15    125.84 o 
 -13   3   2      152.43       48.48    131.92 o 
 -11   3   2        7.05        6.04     56.65 o 
  -9   3   2     8876.12     9117.17    342.87 o 
  -7   3   2     1318.74     1459.68     87.15 o 
  -5   3   2    15892.37    14128.51   1082.65 o 
  -3   3   2     9362.18     7333.07   2560.14 o 
  -1   3   2     4115.28     5354.06    321.29 o 
   1   3   2     2987.38     3352.34    288.25 o 
   3   3   2      569.23      713.63    103.71 o 
   5   3   2       30.32       16.59     49.87 o 
   7   3   2     9996.34     9073.44    299.28 o 
   9   3   2    10097.84     9425.49    314.06 o 
  11   3   2     3419.87     3501.35    159.76 o 
  13   3   2        6.83       42.55     83.15 o 
  15   3   2        2.35     -163.66    120.60 o 
  17   3   2     1306.63     1323.14    198.42 o 
  19   3   2       50.19       -8.87    165.12 o 
  21   3   2       88.57      -94.24    186.19 o 
  23   3   2      150.28       42.15    293.47 o 
  25   3   2        4.22      -52.31    263.93 o 
 -24   4   2      102.26      253.65    303.86 o 
 -22   4   2      795.38      847.59    309.74 o 
 -20   4   2     1434.74     1031.54    298.18 o 
 -18   4   2     2284.04     2165.84    245.44 o 
 -16   4   2     1310.57     1240.74    220.04 o 
 -14   4   2     1675.42     1606.61    179.77 o 
 -12   4   2     9736.36     9464.58    542.08 o 
 -10   4   2      737.31      748.80     83.40 o 
  -8   4   2     2364.34     2632.95    190.44 o 
  -6   4   2    14186.50    13169.75    775.19 o 
  -4   4   2     4758.33     4491.11    261.29 o 
  -2   4   2      513.16      684.38    179.28 o 
   0   4   2    19567.09    14277.76   6700.42 o 
   2   4   2     4527.28     3960.20    981.54 o 
   4   4   2    16148.22    13258.25   3195.95 o 
   6   4   2    11884.74     9995.66    760.77 o 
   8   4   2        2.59      -87.26     66.41 o 
  10   4   2    12284.58    12263.57    448.62 o 
  12   4   2      998.41      887.92    148.15 o 
  14   4   2        8.86       72.19     89.26 o 
  16   4   2     1297.80     1651.39    232.02 o 
  18   4   2      223.94      240.18    168.13 o 
  20   4   2      106.60       49.26    188.15 o 
  22   4   2      222.11     -103.02    234.80 o 
  24   4   2       76.42      108.34    258.69 o 
 -23   5   2      204.23      248.32    303.30 o 
 -21   5   2      380.42      257.16    531.38 o 
 -19   5   2       43.69     -215.70    231.77 o 
 -17   5   2      160.36      154.24    228.15 o 
 -15   5   2      457.80      735.09    215.79 o 
 -13   5   2     3506.90     3779.58    511.34 o 
 -11   5   2    14089.46    14844.71    665.11 o 
  -9   5   2     4415.70     4793.88    285.91 o 
  -7   5   2    10108.01     9826.32    419.96 o 
  -5   5   2    12496.84    11894.27    430.39 o 
  -3   5   2     2781.93     3133.25    162.62 o 
  -1   5   2    16440.33    15788.97   2897.42 o 
   1   5   2    15989.96    16291.20   2122.76 o 
   3   5   2      909.42      960.02    101.10 o 
   5   5   2     5836.83     3684.37    560.17 o 
   7   5   2      497.11      259.67     85.66 o 
   9   5   2      112.03      -11.56     73.53 o 
  11   5   2    10036.84     9407.53    327.56 o 
  13   5   2     1694.37     1568.76    133.25 o 
  15   5   2      908.10      680.55    164.35 o 
  17   5   2     1410.47     1518.74    277.23 o 
  19   5   2       69.87      -57.32    174.73 o 
  21   5   2      283.76      185.18    267.61 o 
  23   5   2      371.82      366.54    291.82 o 
 -22   6   2       13.07       66.14    346.99 o 
 -20   6   2      914.19      894.30    306.13 o 
 -18   6   2     3913.58     4553.69   1456.44 o 
 -16   6   2     4310.89     4875.93   1428.43 o 
 -14   6   2     1746.74     2087.90    284.80 o 
 -12   6   2     4325.32     4804.63    272.65 o 
 -10   6   2     2309.40     2367.00    485.94 o 
  -8   6   2      142.16      234.24    104.72 o 
  -6   6   2    13994.52    12954.95   1028.51 o 
  -4   6   2     3246.58     3430.17    176.73 o 
  -2   6   2      947.39      840.01    118.65 o 
   0   6   2    30488.54    37115.11   1584.99 o 
   2   6   2     5154.01     5315.55    719.99 o 
   4   6   2      270.68      264.07     90.06 o 
   6   6   2    21571.24    18998.16   1641.29 o 
   8   6   2       35.83     -103.17     90.99 o 
  10   6   2     6281.03     5769.15    228.86 o 
  12   6   2      517.05      551.58    121.46 o 
  14   6   2       10.67     -112.35    100.55 o 
  16   6   2      199.94      340.15    217.98 o 
  18   6   2      219.82       13.80    224.32 o 
  20   6   2       10.35     -209.18    402.26 o 
  22   6   2      188.11     -130.38    273.22 o 
 -21   7   2      686.56      588.29    335.49 o 
 -19   7   2      222.66      219.85    288.91 o 
 -17   7   2      551.66      733.08    281.12 o 
 -15   7   2     2604.59     3446.66   1041.93 o 
 -13   7   2     1639.09     1451.13    390.75 o 
 -11   7   2     1181.64     1017.67    208.46 o 
  -9   7   2       16.06     -117.44    107.67 o 
  -7   7   2       42.40     -126.08    102.79 o 
  -5   7   2     3884.61     4082.70    208.58 o 
  -3   7   2      183.01      381.20    118.86 o 
  -1   7   2      642.27     1077.13    140.85 o 
   1   7   2     3047.75     3257.27    222.70 o 
   3   7   2        1.16       75.44    133.05 o 
   5   7   2      121.46      -44.58     96.10 o 
   7   7   2     1036.86     1067.04    137.28 o 
   9   7   2       82.95      -56.90    106.00 o 
  11   7   2     2362.82     2334.37    370.26 o 
  13   7   2       54.13      -11.42    120.16 o 
  15   7   2       26.06      116.89    203.65 o 
  17   7   2      364.69      264.83    228.42 o 
  19   7   2        6.37     -107.81    242.96 o 
  21   7   2        1.12      430.70    286.61 o 
 -20   8   2        4.70     -454.38    386.08 o 
 -18   8   2       75.51      -95.60    253.51 o 
 -16   8   2        0.61     -214.50    229.52 o 
 -14   8   2      636.10      788.44    541.74 o 
 -12   8   2      338.97      239.41    142.21 o 
 -10   8   2     1358.75     1742.15    350.96 o 
  -8   8   2     1023.72     1124.29    273.45 o 
  -6   8   2        1.05      -64.26    126.32 o 
  -4   8   2     1640.67     2078.74    286.84 o 
  -2   8   2     1903.11     2328.41    192.49 o 
   0   8   2        0.15      177.39    145.65 o 
   2   8   2      114.70      -27.88    158.66 o 
   4   8   2     3100.58     3419.43   1112.21 o 
   6   8   2      119.96       74.99    117.23 o 
   8   8   2        4.10     -107.38    125.26 o 
  10   8   2      266.95      198.70    128.29 o 
  12   8   2      429.34      264.52    139.29 o 
  14   8   2       95.78       54.19    163.35 o 
  16   8   2       27.94     -126.92    214.95 o 
  18   8   2        1.68       -5.25    242.77 o 
  20   8   2       85.48     -144.12    260.86 o 
 -19   9   2        8.95       25.99    295.05 o 
 -17   9   2      160.05       98.89    264.54 o 
 -15   9   2      443.63      368.36    244.03 o 
 -13   9   2      194.77      110.60    187.97 o 
 -11   9   2      667.80      505.54    166.26 o 
  -9   9   2        4.51     -133.32    146.59 o 
  -7   9   2      468.86      520.86    159.95 o 
  -5   9   2       19.53     -136.68    141.81 o 
  -3   9   2     2633.14     3155.53    238.03 o 
  -1   9   2     2171.19     2809.85    340.49 o 
   1   9   2     2297.98     3383.83    943.09 o 
   3   9   2     1955.47     2772.34    719.17 o 
   5   9   2      121.80       31.40    198.01 o 
   7   9   2        7.36      -24.53    170.14 o 
   9   9   2      116.58     -116.94    144.88 o 
  11   9   2     1111.77     1100.47    171.69 o 
  13   9   2        3.00     -101.40    144.48 o 
  15   9   2      186.55      -87.25    216.61 o 
  17   9   2       59.17       -3.08    240.90 o 
  19   9   2        6.76     -159.36    260.69 o 
 -18  10   2      164.38      199.77    295.07 o 
 -16  10   2      120.17      343.60    275.34 o 
 -14  10   2      165.94      -58.54    230.21 o 
 -12  10   2      310.46      401.08    181.40 o 
 -10  10   2      516.05      252.34    194.49 o 
  -8  10   2      193.19      141.28    170.83 o 
  -6  10   2     5113.97     5452.61    479.95 o 
  -4  10   2     1863.15     2460.83    411.91 o 
  -2  10   2     1305.63     2076.25    325.41 o 
   0  10   2     3292.67     4351.83    428.97 o 
   2  10   2       51.69     -123.75    206.68 o 
   4  10   2     1284.39     1352.21    282.34 o 
   6  10   2      954.32     1041.29    279.44 o 
   8  10   2     1510.31     1929.28    283.63 o 
  10  10   2      751.52      513.67    214.44 o 
  12  10   2     2597.21     1752.47    254.43 o 
  14  10   2      217.68      -98.03    187.22 o 
  16  10   2       18.12       90.11    300.69 o 
 -15  11   2       27.91      -67.73    270.71 o 
 -13  11   2        4.52      -37.06    202.38 o 
 -11  11   2      295.87      173.74    219.83 o 
  -9  11   2       15.44     -213.67    210.85 o 
  -7  11   2     2135.33     2299.72    588.65 o 
  -5  11   2       82.99     -121.07    229.36 o 
  -3  11   2     1908.30     2853.29    795.30 o 
  -1  11   2     3687.50     4793.22    458.42 o 
   1  11   2      575.13     1001.07    287.94 o 
   3  11   2       10.06     -116.71    241.78 o 
   5  11   2      372.16      542.32    288.66 o 
   7  11   2      124.17     -115.84    267.22 o 
   9  11   2      312.43      -85.52    224.42 o 
  11  11   2      453.92      634.19    246.33 o 
  13  11   2        3.88       20.88    222.21 o 
  15  11   2        2.38      328.76    433.72 o 
 -12  12   2       16.25      -75.43    239.74 o 
 -10  12   2     1200.14      811.97    274.82 o 
  -8  12   2       23.13       19.19    254.99 o 
  -6  12   2      116.47      -31.22    266.75 o 
  -4  12   2       68.67      -55.35    309.26 o 
  -2  12   2       23.89        0.29    505.00 o 
   0  12   2     1292.90     1909.78    366.05 o 
   2  12   2       35.86      554.74    299.06 o 
   4  12   2       13.83      -92.72    433.22 o 
   6  12   2       60.53      -18.31    304.90 o 
   8  12   2      164.32      119.04    305.44 o 
  10  12   2        1.75      -22.75    296.38 o 
  12  12   2      323.62      179.78    255.71 o 
  -9  13   2       26.45     -114.79    281.61 o 
  -7  13   2       93.40      119.74    367.01 o 
  -5  13   2      120.31     -512.07    341.38 o 
  -3  13   2        3.16     -123.56    338.54 o 
  -1  13   2       72.15     -266.11    310.48 o 
   1  13   2       77.72      368.36    342.66 o 
   3  13   2        0.29     -127.88    326.53 o 
   5  13   2       52.95     -299.47    340.56 o 
   7  13   2        7.12     -374.16    347.93 o 
   9  13   2        0.04      -65.42    341.97 o 
 -25   1   3      212.05      108.66    238.79 o 
 -23   1   3       72.24      250.35    225.11 o 
 -21   1   3      823.43      933.89    223.57 o 
 -19   1   3        1.83      -61.53    175.63 o 
 -17   1   3     2983.15     3443.56    457.99 o 
 -15   1   3      511.50      276.88    155.78 o 
 -13   1   3      269.87      441.47    134.89 o 
 -11   1   3    23505.44    23643.97   1152.48 o 
  -9   1   3     4194.75     4104.23    167.67 o 
  -7   1   3    11684.88    11739.79    414.96 o 
  -5   1   3    36200.53    35945.82   1202.59 o 
  -3   1   3     1492.35     1525.99    156.98 o 
  -1   1   3    24495.44    25620.92   1793.37 o 
   1   1   3     1590.58     1666.78    233.52 o 
   3   1   3    22773.67    22478.28   1748.95 o 
   5   1   3    20438.55    21037.32   1030.49 o 
   7   1   3    24836.98    27487.61   1324.90 o 
   9   1   3    10486.23     9534.54    336.25 o 
  11   1   3       57.36       63.82     75.10 o 
  13   1   3     1712.42     2063.72    142.29 o 
  15   1   3        5.19      -29.15    125.05 o 
  17   1   3      525.74      702.28    166.98 o 
  19   1   3       60.95     -191.12    207.26 o 
  21   1   3      117.69      138.67    236.98 o 
  23   1   3      112.79       31.52    247.24 o 
  25   1   3       39.31       53.65    279.70 o 
 -24   2   3        7.11     -198.67    225.03 o 
 -22   2   3     1726.07     2134.79    525.16 o 
 -20   2   3       56.04     -147.18    177.21 o 
 -18   2   3      984.13     1049.08    236.40 o 
 -16   2   3     4320.10     4478.51    290.78 o 
 -14   2   3     2203.84     2112.69    339.23 o 
 -12   2   3    11888.70    11335.67    494.95 o 
 -10   2   3    15983.96    13614.58    889.12 o 
  -8   2   3      309.12      275.00     61.47 o 
  -6   2   3     3104.70     2690.56    135.88 o 
  -4   2   3     8057.66     7122.11    271.48 o 
  -2   2   3     2997.37     3016.93    156.35 o 
   0   2   3    66965.98    69434.13   8826.63 o 
   2   2   3    34283.57    37618.05   3990.91 o 
   4   2   3     4084.26     3653.57    336.80 o 
   6   2   3      599.55      508.30     64.78 o 
   8   2   3     1016.59      943.49    143.87 o 
  10   2   3     7217.70     7033.66    456.82 o 
  12   2   3     3130.62     3354.67    232.71 o 
  14   2   3      577.97      622.55    110.82 o 
  16   2   3     1974.99     2604.27    522.72 o 
  18   2   3      654.79     1038.29    248.22 o 
  20   2   3       79.24     -142.83    213.05 o 
  22   2   3      106.77      115.54    243.30 o 
  24   2   3       14.44     -141.37    253.64 o 
 -25   3   3      164.93      553.07    343.56 o 
 -23   3   3      327.60      595.59    392.11 o 
 -21   3   3     1868.37     2065.94    284.68 o 
 -19   3   3      216.89      622.52    197.57 o 
 -17   3   3     5301.54     5556.61    491.32 o 
 -15   3   3     1588.69     1472.59    186.85 o 
 -13   3   3      395.96      410.42    128.67 o 
 -11   3   3    18746.29    18014.78   1213.59 o 
  -9   3   3      908.63      800.13     82.83 o 
  -7   3   3    19101.56    13608.17   3061.06 o 
  -5   3   3    27461.06    26473.15    894.36 o 
  -3   3   3       33.32      102.06     66.16 o 
  -1   3   3    12942.71    12231.76    895.15 o 
   1   3   3    49634.29    54188.41   3853.92 o 
   3   3   3     8599.43     9058.70    926.01 o 
   5   3   3     9012.65     7105.42    542.27 o 
   7   3   3    12638.68    12262.30    837.68 o 
   9   3   3    19715.36    17749.57    557.96 o 
  11   3   3     3836.96     3584.62    172.98 o 
  13   3   3     2039.22     2475.32    158.91 o 
  15   3   3      907.04     1129.04    167.66 o 
  17   3   3     1726.98     1916.06    214.74 o 
  19   3   3        3.34     -230.57    162.20 o 
  21   3   3       24.85      -85.47    229.72 o 
  23   3   3      119.27     -211.82    242.67 o 
 -24   4   3       42.53       68.02    325.09 o 
 -22   4   3      186.92     -105.25    290.11 o 
 -20   4   3      731.39      579.71    298.24 o 
 -18   4   3     1140.61     1182.78    305.34 o 
 -16   4   3     2466.64     2933.66    569.57 o 
 -14   4   3      252.62      -93.96    127.07 o 
 -12   4   3     3750.31     3705.63    245.08 o 
 -10   4   3     3749.83     3677.56    157.50 o 
  -8   4   3       73.53       88.27     65.43 o 
  -6   4   3     1361.54      894.53    113.80 o 
  -4   4   3     8588.67     5859.31   1410.70 o 
  -2   4   3     2199.89     2443.86    161.43 o 
   0   4   3     6988.29     7344.99    435.47 o 
   2   4   3     7399.71     8093.21    598.98 o 
   4   4   3    15132.72    14912.46   1079.55 o 
   6   4   3    23630.87    22172.78   1140.37 o 
   8   4   3     5394.58     5380.36    236.51 o 
  10   4   3      141.39      116.65     83.43 o 
  12   4   3     6479.16     6497.92    273.17 o 
  14   4   3      645.13      459.42    118.74 o 
  16   4   3      515.39      364.24    160.28 o 
  18   4   3      118.59      -59.02    162.88 o 
  20   4   3        0.39     -253.69    183.83 o 
  22   4   3       16.04     -348.53    237.68 o 
  24   4   3      224.46       26.49    270.83 o 
 -23   5   3       25.19      -33.44    308.00 o 
 -21   5   3       85.49      -56.88    435.81 o 
 -19   5   3       53.95      -48.82    273.51 o 
 -17   5   3     2720.74     3125.40    375.27 o 
 -15   5   3       31.12        5.07    418.25 o 
 -13   5   3       64.64      166.07    191.03 o 
 -11   5   3     3279.90     3578.70    426.53 o 
  -9   5   3      295.56      260.24    103.14 o 
  -7   5   3     3631.51     4061.22    372.32 o 
  -5   5   3     1715.09     2529.22    325.56 o 
  -3   5   3    14365.56    11538.88   3692.39 o 
  -1   5   3      798.08     1196.34    310.95 o 
   1   5   3     6458.30     6942.03   1001.63 o 
   3   5   3     5477.96     6090.55   1005.86 o 
   5   5   3       13.66       99.82     81.86 o 
   7   5   3     1125.34     1145.52    106.61 o 
   9   5   3      111.87       51.20     80.29 o 
  11   5   3       80.02       32.22     85.99 o 
  13   5   3       55.55       77.78     92.34 o 
  15   5   3     1245.79     1168.88    181.48 o 
  17   5   3        0.55      -46.90    156.61 o 
  19   5   3       16.62       10.71    180.55 o 
  21   5   3       38.47     -423.09    317.75 o 
  23   5   3        4.47     -457.51    341.84 o 
 -22   6   3       75.67      -54.20    311.96 o 
 -20   6   3       26.19      -21.35    290.10 o 
 -18   6   3        1.65      195.55    267.80 o 
 -16   6   3     4381.63     4347.55   1224.06 o 
 -14   6   3      122.12      231.25    231.23 o 
 -12   6   3     1929.56     2303.39    361.47 o 
 -10   6   3     8458.86     8717.17    766.82 o 
  -8   6   3      861.56     1026.99    136.36 o 
  -6   6   3      825.99     1065.03    158.05 o 
  -4   6   3     3912.08     4204.18    337.00 o 
  -2   6   3     2441.78     2964.09    476.09 o 
   0   6   3     4429.02     4243.41    630.27 o 
   2   6   3      438.82      468.84     89.18 o 
   4   6   3      363.91      546.41    110.50 o 
   6   6   3     1908.70     1873.78    193.84 o 
   8   6   3        9.56      -52.58     95.60 o 
  10   6   3      517.16      450.25    104.12 o 
  12   6   3      182.03      261.52    104.59 o 
  14   6   3      168.02       84.85    106.90 o 
  16   6   3       18.42       -1.93    156.24 o 
  18   6   3      118.53       57.65    227.89 o 
  20   6   3        0.37     -243.37    238.24 o 
  22   6   3       47.39     -409.32    352.86 o 
 -21   7   3        8.83     -176.15    314.49 o 
 -19   7   3       37.46     -233.06    286.95 o 
 -17   7   3      480.06      746.59    297.05 o 
 -15   7   3     2055.77     2353.38    577.07 o 
 -13   7   3      841.80      988.40    384.94 o 
 -11   7   3     3464.19     3296.78    747.93 o 
  -9   7   3       20.70      -94.64    127.43 o 
  -7   7   3     1076.95     1363.36    238.52 o 
  -5   7   3     4667.62     5164.99    249.13 o 
  -3   7   3       18.79       26.62    115.53 o 
  -1   7   3     2078.81     2449.41    232.20 o 
   1   7   3     3242.59     2763.18    631.01 o 
   3   7   3      157.99      177.83    143.33 o 
   5   7   3     5106.65     5197.77    465.63 o 
   7   7   3     1831.79     1619.28    159.60 o 
   9   7   3      177.54      230.72    121.67 o 
  11   7   3     2879.59     2454.49    194.29 o 
  13   7   3      391.81      343.98    139.55 o 
  15   7   3      606.04      267.20    217.72 o 
  17   7   3       30.15      -51.09    220.12 o 
  19   7   3      197.44      300.97    249.87 o 
  21   7   3      113.97      102.52    303.10 o 
 -20   8   3       51.10      243.13    330.29 o 
 -18   8   3       11.65      148.75    292.77 o 
 -16   8   3     2983.63     3052.75    600.86 o 
 -14   8   3      231.86      178.07    258.38 o 
 -12   8   3     3010.57     4233.58    697.04 o 
 -10   8   3      640.89      879.90    167.50 o 
  -8   8   3      766.68      681.91    159.14 o 
  -6   8   3     9619.76    10040.88    916.80 o 
  -4   8   3     4985.27     5481.78    270.06 o 
  -2   8   3     1255.25     1598.31    211.72 o 
   0   8   3     4104.14     4184.41    403.99 o 
   2   8   3     1526.41     1927.79    264.98 o 
   4   8   3     5696.87     6147.33    411.98 o 
   6   8   3     2904.75     2794.14    221.32 o 
   8   8   3       51.20      139.44    133.13 o 
  10   8   3     1597.96     1450.27    176.26 o 
  12   8   3     1232.80     1167.74    236.18 o 
  14   8   3      130.02      -93.64    142.87 o 
  16   8   3      661.16      651.29    243.71 o 
  18   8   3       62.59       60.41    352.67 o 
  20   8   3       11.36       -2.97    387.09 o 
 -19   9   3      209.15      155.88    316.82 o 
 -17   9   3      608.57      807.46    320.34 o 
 -15   9   3      287.36      172.27    290.97 o 
 -13   9   3      484.31      270.55    209.14 o 
 -11   9   3     2140.64     2669.43    805.45 o 
  -9   9   3     2372.42     2369.70    659.67 o 
  -7   9   3     1293.86     1374.07    254.43 o 
  -5   9   3     2501.91     2897.51    336.63 o 
  -3   9   3      286.06      332.54    165.17 o 
  -1   9   3      267.47      400.69    189.97 o 
   1   9   3     5222.29     6110.65    416.16 o 
   3   9   3       34.57       42.23    199.66 o 
   5   9   3     1639.63     1683.47    288.75 o 
   7   9   3     2211.66     2157.88    319.67 o 
   9   9   3      327.06      175.40    195.11 o 
  11   9   3      782.60      807.14    260.13 o 
  13   9   3       12.89       10.40    153.89 o 
  15   9   3      164.49      -29.70    223.90 o 
  17   9   3       32.26      186.58    352.33 o 
  19   9   3       82.61      161.81    263.15 o 
 -18  10   3        2.91      -33.36    296.60 o 
 -16  10   3      114.52      147.84    280.05 o 
 -14  10   3        0.63     -111.21    290.30 o 
 -12  10   3      242.79      364.93    192.53 o 
 -10  10   3      572.47      350.69    195.89 o 
  -8  10   3      801.95      634.20    196.30 o 
  -6  10   3      145.95      301.77    189.56 o 
  -4  10   3      685.79     1135.44    286.13 o 
  -2  10   3        3.66      -15.47    339.59 o 
   0  10   3        8.60       81.17    231.61 o 
   2  10   3     1008.59     1030.73    277.01 o 
   4  10   3      169.13      516.94    248.59 o 
   6  10   3      275.96      400.89    267.60 o 
   8  10   3       71.17      -11.14    252.09 o 
  10  10   3       18.35     -177.09    200.20 o 
  12  10   3      486.01      501.81    227.74 o 
  14  10   3       65.96       -9.11    216.60 o 
  16  10   3       45.25     -174.88    392.07 o 
 -15  11   3       82.12       72.86    289.84 o 
 -13  11   3       42.07      -87.92    241.44 o 
 -11  11   3      227.77      517.18    215.55 o 
  -9  11   3      147.45      -65.81    228.87 o 
  -7  11   3      160.98      -41.99    234.70 o 
  -5  11   3     1423.22     1429.12    397.53 o 
  -3  11   3      560.34      748.15    304.98 o 
  -1  11   3        1.42     -107.42    262.29 o 
   1  11   3      610.85      643.94    290.91 o 
   3  11   3      467.03       15.08    264.85 o 
   5  11   3       13.47       96.92    278.05 o 
   7  11   3       24.11     -400.82    267.22 o 
   9  11   3      126.07     -281.30    326.02 o 
  11  11   3       16.16     -332.61    221.74 o 
  13  11   3        1.19      -83.76    233.49 o 
  15  11   3        5.06      291.93    448.18 o 
 -12  12   3        4.20     -196.30    252.59 o 
 -10  12   3       52.59     -362.11    241.40 o 
  -8  12   3      431.14      145.55    267.33 o 
  -6  12   3      250.70      183.39    279.01 o 
  -4  12   3      787.44      674.53    349.60 o 
  -2  12   3      151.76       69.14    308.58 o 
   0  12   3      993.38     1723.07    372.21 o 
   2  12   3      193.48      -56.08    294.01 o 
   4  12   3       33.28      166.61    312.87 o 
   6  12   3      239.91      677.63    353.71 o 
   8  12   3        0.13      -81.88    347.52 o 
  10  12   3       49.59     -140.08    307.54 o 
  12  12   3      109.77      146.37    318.39 o 
  -9  13   3      248.93      141.58    299.65 o 
  -7  13   3        9.68       86.22    309.10 o 
  -5  13   3     1165.55      825.25    590.16 o 
  -3  13   3      259.48      462.74    532.03 o 
  -1  13   3       21.19     -285.17    330.46 o 
   1  13   3      450.16      592.51    362.29 o 
   3  13   3        8.96       -7.36    346.59 o 
   5  13   3      161.09      203.32    365.07 o 
   7  13   3      208.21       54.61    373.50 o 
 -24   0   4      571.46      493.68    399.35 o 
 -22   0   4      416.19      901.30    389.35 o 
 -20   0   4      294.79      419.98    326.72 o 
 -18   0   4     2261.93     2475.15    424.00 o 
 -16   0   4     4944.15     5753.93    577.81 o 
 -14   0   4     3567.25     3850.81    382.91 o 
 -12   0   4    13220.06    14126.17   1023.94 o 
 -10   0   4    83893.41    87298.83   4084.57 o 
  -8   0   4    28057.37    29859.92   1092.81 o 
  -6   0   4     3534.05     3089.01    308.37 o 
  -4   0   4    12102.87    10972.07    784.34 o 
  -2   0   4       34.08       65.06    108.43 o 
   0   0   4    17421.61    16236.09   1131.36 o 
   2   0   4     2429.32     2423.34    180.10 o 
   4   0   4     2964.10     2690.96    416.91 o 
   6   0   4    16332.60    17206.34    858.11 o 
   8   0   4     6492.97     6918.53    471.11 o 
  10   0   4    22555.37    23675.47    779.72 o 
  12   0   4     7514.45     9032.82    348.25 o 
  14   0   4     2913.72     3097.54    406.45 o 
  16   0   4      485.37     1172.96    352.18 o 
  18   0   4       12.76     -143.90    312.58 o 
  20   0   4       36.65     -369.73    318.09 o 
  22   0   4      242.83      200.02    396.91 o 
  24   0   4       35.72     -272.65    414.79 o 
 -25   1   4       30.57     -179.67    250.79 o 
 -23   1   4      635.32      767.25    256.59 o 
 -21   1   4     1288.12     1345.02    254.96 o 
 -19   1   4        1.38      -27.10    195.98 o 
 -17   1   4     3287.62     4057.39    355.22 o 
 -15   1   4     2954.92     3480.37    301.38 o 
 -13   1   4       44.68     -112.67    190.20 o 
 -11   1   4     2651.74     2370.96    183.28 o 
  -9   1   4    11008.10    10438.40    385.04 o 
  -7   1   4    10823.74    10655.06    392.36 o 
  -5   1   4    33826.15    31726.45   1512.86 o 
  -3   1   4      263.11      602.60    152.75 o 
  -1   1   4    42006.60    42260.41   3062.11 o 
   1   1   4    10543.97    10009.75    934.57 o 
   3   1   4       18.61      -19.87     56.29 o 
   5   1   4     3568.68     3146.88    142.85 o 
   7   1   4     4521.77     4327.80    251.36 o 
   9   1   4     4526.74     5051.40    259.44 o 
  11   1   4    30627.83    34931.96    961.71 o 
  13   1   4       28.96       99.11     94.91 o 
  15   1   4       64.05       91.18    177.49 o 
  17   1   4      591.55      614.53    492.33 o 
  19   1   4      188.21      225.77    237.70 o 
  21   1   4      111.33      -57.78    252.53 o 
  23   1   4       97.30     -276.69    264.46 o 
 -24   2   4      383.18      248.48    252.96 o 
 -22   2   4       28.59        0.21    220.22 o 
 -20   2   4        1.14     -120.03    205.31 o 
 -18   2   4       46.99       29.39    168.60 o 
 -16   2   4     3348.95     3857.54    480.07 o 
 -14   2   4      100.02       40.60    123.94 o 
 -12   2   4     3598.62     2852.42    505.61 o 
 -10   2   4     7394.53     8104.61    308.34 o 
  -8   2   4     9480.89    10666.67    356.13 o 
  -6   2   4    26617.88    27334.14    832.97 o 
  -4   2   4      434.58      382.57     96.03 o 
  -2   2   4     3117.09     3377.51    181.08 o 
   0   2   4     1588.96     1807.77    133.74 o 
   2   2   4     1946.82     2387.00    190.90 o 
   4   2   4     1506.30     1515.21    121.03 o 
   6   2   4     6074.10     6124.86    580.51 o 
   8   2   4     3436.99     3604.84    188.57 o 
  10   2   4     9878.03    10330.73    444.17 o 
  12   2   4      476.63      591.49    101.07 o 
  14   2   4      284.86      447.36    112.57 o 
  16   2   4      647.70      675.71    357.89 o 
  18   2   4       62.17      -37.20    206.21 o 
  20   2   4        4.14      -99.04    224.43 o 
  22   2   4        4.91     -353.74    284.35 o 
  24   2   4        7.12      -67.16    278.15 o 
 -25   3   4       69.20      -35.65    352.96 o 
 -23   3   4      266.37      714.33    338.83 o 
 -21   3   4      875.34      269.33    297.79 o 
 -19   3   4       61.52      166.67    193.09 o 
 -17   3   4     1619.82     1867.34    233.66 o 
 -15   3   4      385.88      515.34    153.47 o 
 -13   3   4     2189.38     2435.62    208.65 o 
 -11   3   4      260.18      424.78    104.82 o 
  -9   3   4     2605.23     2682.66    266.16 o 
  -7   3   4     2956.98     3326.56    156.67 o 
  -5   3   4      333.69      296.35     70.85 o 
  -3   3   4       74.61       63.60     76.30 o 
  -1   3   4     1167.45     1530.70    132.93 o 
   1   3   4        9.88       -9.92     58.59 o 
   3   3   4       17.84       39.25     79.75 o 
   5   3   4       40.92       24.68     58.87 o 
   7   3   4     2152.23     2352.71    156.37 o 
   9   3   4    16437.68    16580.49    559.85 o 
  11   3   4     4389.03     4270.09    191.19 o 
  13   3   4      176.29      177.18    100.76 o 
  15   3   4       12.96     -107.61    130.69 o 
  17   3   4       50.57      -96.91    193.91 o 
  19   3   4       51.44     -296.41    208.88 o 
  21   3   4       80.58      120.02    262.82 o 
  23   3   4       42.08     -175.60    254.70 o 
 -24   4   4       33.61     -273.25    333.18 o 
 -22   4   4     2359.90     3040.33    643.45 o 
 -20   4   4       33.10      229.66    306.21 o 
 -18   4   4     1165.32     1376.03    316.38 o 
 -16   4   4      687.09      759.88    270.26 o 
 -14   4   4     2216.93     2410.73    218.73 o 
 -12   4   4     4557.43     4558.79    194.30 o 
 -10   4   4     2897.62     2700.63    382.01 o 
  -8   4   4       11.83      -62.73     64.58 o 
  -6   4   4    28469.79    28152.46    966.90 o 
  -4   4   4    18535.88    20064.04    803.75 o 
  -2   4   4     2131.66     2619.94    181.61 o 
   0   4   4    27450.55    28967.95   2046.44 o 
   2   4   4      496.67      504.72     99.54 o 
   4   4   4     3225.40     3412.86    200.71 o 
   6   4   4    10738.15    10708.94    901.08 o 
   8   4   4     2042.03     2133.74    136.63 o 
  10   4   4      111.11       84.97     86.22 o 
  12   4   4     1033.76     1106.55    123.94 o 
  14   4   4      847.98      627.65    131.22 o 
  16   4   4      341.10      441.31    201.73 o 
  18   4   4       49.35      337.34    234.59 o 
  20   4   4        0.42       67.47    364.87 o 
  22   4   4      256.43     -144.95    253.96 o 
 -23   5   4      129.55      -59.93    328.26 o 
 -21   5   4      563.71      868.42    352.24 o 
 -19   5   4      343.05      361.98    294.91 o 
 -17   5   4     1740.29     1953.93    804.15 o 
 -15   5   4     6734.32     6541.16   1210.36 o 
 -13   5   4     2167.74     2470.57    346.86 o 
 -11   5   4     7332.35     7716.10    451.71 o 
  -9   5   4      118.97        1.70    109.83 o 
  -7   5   4    10643.11     8037.44   1814.89 o 
  -5   5   4     2353.79     2264.68    197.85 o 
  -3   5   4     3914.47     3526.86    222.17 o 
  -1   5   4    12996.81    13172.66    558.12 o 
   1   5   4     6521.97     6768.79    396.56 o 
   3   5   4      423.48      471.42    140.69 o 
   5   5   4     9926.94     9886.68   1694.36 o 
   7   5   4     3118.72     3048.63    191.21 o 
   9   5   4       10.92       82.11     92.00 o 
  11   5   4     3440.86     3543.66    240.54 o 
  13   5   4      225.70      249.92    110.27 o 
  15   5   4     2118.68     1920.06    211.54 o 
  17   5   4      361.35      346.38    175.01 o 
  19   5   4        1.51     -108.81    233.83 o 
  21   5   4       19.36     -157.81    265.30 o 
  23   5   4       29.43     -102.31    274.91 o 
 -22   6   4      314.03      115.57    511.40 o 
 -20   6   4      367.63      358.69    331.65 o 
 -18   6   4       19.88      -71.28    273.91 o 
 -16   6   4     1715.04     2208.99    777.45 o 
 -14   6   4      350.94      401.58    348.40 o 
 -12   6   4     2054.24     2184.14    286.23 o 
 -10   6   4     7383.28     8353.82    648.67 o 
  -8   6   4        9.33       17.04    120.46 o 
  -6   6   4     9729.17     8465.84    701.30 o 
  -4   6   4     6693.21     5106.51   1012.43 o 
  -2   6   4     2001.78     1804.22    398.87 o 
   0   6   4    11867.29     9756.94   1497.41 o 
   2   6   4     2503.18     2748.86    362.93 o 
   4   6   4     1117.11     1365.86    261.47 o 
   6   6   4    10788.55     9888.90   1950.97 o 
   8   6   4       22.31      127.90    109.51 o 
  10   6   4      778.09      640.94    132.51 o 
  12   6   4     1956.46     1861.41    191.24 o 
  14   6   4      383.51      259.27    115.08 o 
  16   6   4     1261.29      957.07    192.61 o 
  18   6   4      366.46      373.33    195.49 o 
  20   6   4        3.39     -311.89    350.07 o 
  22   6   4       73.46     -166.28    408.60 o 
 -21   7   4      344.29      -28.68    350.61 o 
 -19   7   4      371.14      524.28    327.64 o 
 -17   7   4      186.06      140.18    300.04 o 
 -15   7   4     2376.72     2846.28   1344.61 o 
 -13   7   4     6280.12     5948.64    745.24 o 
 -11   7   4     5767.78     6650.24    643.10 o 
  -9   7   4        3.90      -74.04    134.35 o 
  -7   7   4     1752.97     1700.78    228.48 o 
  -5   7   4     1207.02     1091.92    191.06 o 
  -3   7   4        6.28      -43.84    115.67 o 
  -1   7   4      353.38      297.92    139.78 o 
   1   7   4     1686.73     1709.47    516.07 o 
   3   7   4      461.62      229.95    190.04 o 
   5   7   4     2497.14     2608.70    412.40 o 
   7   7   4     1495.81     1262.44    423.54 o 
   9   7   4       14.16       54.40    122.19 o 
  11   7   4     1120.46      877.08    153.67 o 
  13   7   4      425.26      227.97    122.47 o 
  15   7   4      172.39      269.63    219.79 o 
  17   7   4       29.23       61.91    243.98 o 
  19   7   4       10.12      -49.66    252.55 o 
  21   7   4       56.21      193.47    420.30 o 
 -20   8   4      134.12      228.48    351.70 o 
 -18   8   4      184.68     -377.20    317.21 o 
 -16   8   4      160.98      156.92    311.86 o 
 -14   8   4       23.99      215.25    283.09 o 
 -12   8   4      186.87      178.31    176.92 o 
 -10   8   4      303.54      328.45    173.14 o 
  -8   8   4     2042.24     1996.60    349.37 o 
  -6   8   4      267.83      156.05    150.18 o 
  -4   8   4     1266.65     1541.26    239.92 o 
  -2   8   4      146.45      227.92    149.40 o 
   0   8   4     2278.22     2525.14    570.99 o 
   2   8   4      638.19      623.07    218.25 o 
   4   8   4      459.83      475.01    218.55 o 
   6   8   4      575.26      387.04    234.11 o 
   8   8   4      287.24      454.67    165.84 o 
  10   8   4       28.14        6.16    134.48 o 
  12   8   4       46.80       81.45    143.66 o 
  14   8   4       28.41       44.06    152.37 o 
  16   8   4      142.20       -4.15    229.62 o 
  18   8   4        2.19       29.98    311.01 o 
 -19   9   4       20.60      -74.06    325.50 o 
 -17   9   4      310.18      413.63    346.81 o 
 -15   9   4      220.63       -9.83    306.92 o 
 -13   9   4      130.77     -229.55    216.64 o 
 -11   9   4      892.99     1350.71    264.53 o 
  -9   9   4     2856.95     2534.51    411.98 o 
  -7   9   4      112.03      140.56    182.08 o 
  -5   9   4     1515.24     1738.99    245.09 o 
  -3   9   4     2297.09     2564.68    240.08 o 
  -1   9   4     2604.77     2893.17    454.29 o 
   1   9   4     4253.38     3165.81    361.60 o 
   3   9   4       72.88      356.01    237.25 o 
   5   9   4     1106.10     1696.28    311.21 o 
   7   9   4       52.22      314.96    258.73 o 
   9   9   4        5.63     -233.27    235.69 o 
  11   9   4      124.83      203.25    208.09 o 
  13   9   4      441.43       63.25    165.92 o 
  15   9   4        0.98     -190.37    220.42 o 
  17   9   4      436.95      218.50    263.99 o 
 -16  10   4      573.83     1204.69    378.50 o 
 -14  10   4        7.55      -38.35    305.07 o 
 -12  10   4     1028.65     1181.82    281.29 o 
 -10  10   4      207.01      449.35    216.83 o 
  -8  10   4       77.90      -50.95    204.19 o 
  -6  10   4      136.88      222.12    205.65 o 
  -4  10   4      853.10      713.60    209.74 o 
  -2  10   4     1078.65     1352.76    442.54 o 
   0  10   4      304.94      460.30    262.49 o 
   2  10   4     2078.34     1986.72    331.10 o 
   4  10   4     1294.95     1302.61    313.07 o 
   6  10   4      618.38     1231.73    456.01 o 
   8  10   4      479.94      483.47    296.72 o 
  10  10   4      287.99       14.35    270.30 o 
  12  10   4        6.95      -51.22    233.53 o 
  14  10   4       15.20      -13.16    220.20 o 
  16  10   4      223.03     -348.05    415.19 o 
 -15  11   4      100.59       96.17    424.28 o 
 -13  11   4      261.57     -245.41    333.12 o 
 -11  11   4      692.65     1037.48    344.97 o 
  -9  11   4      752.11      671.76    265.21 o 
  -7  11   4        7.64     -318.97    241.99 o 
  -5  11   4     3859.61     3840.42    826.90 o 
  -3  11   4     1036.00     1688.94    509.32 o 
  -1  11   4     2049.33     2178.83    812.97 o 
   1  11   4       20.69       44.95    278.22 o 
   3  11   4      708.61      630.86    310.92 o 
   5  11   4     2884.15     2814.81    414.21 o 
   7  11   4      124.35      113.08    308.58 o 
   9  11   4       43.88      -79.00    296.45 o 
  11  11   4      123.27      -99.53    286.14 o 
  13  11   4      276.45      307.09    451.30 o 
 -12  12   4      423.77      226.49    344.67 o 
 -10  12   4        6.83       90.74    283.18 o 
  -8  12   4      683.24      963.57    362.91 o 
  -6  12   4      248.89      602.54    302.39 o 
  -4  12   4      176.03       -3.78    519.48 o 
  -2  12   4      159.50       82.28    344.69 o 
   0  12   4       59.41      -81.27    309.17 o 
   2  12   4      446.43       36.92    320.64 o 
   4  12   4       61.28      149.53    335.09 o 
   6  12   4      335.25      158.99    352.89 o 
   8  12   4       35.60      109.69    347.38 o 
  10  12   4        4.69     -316.92    316.44 o 
  -7  13   4       12.92     -177.83    316.03 o 
  -5  13   4       44.32     -127.56    719.65 o 
  -3  13   4        0.02      -55.37    377.52 o 
  -1  13   4        0.09      -45.16    358.22 o 
   1  13   4        9.95     -471.68    314.46 o 
   3  13   4        2.62      228.29    363.83 o 
   5  13   4       13.81     -320.71    365.77 o 
   7  13   4       38.56      402.82    453.37 o 
 -25   1   5      158.10      -39.07    269.01 o 
 -23   1   5      395.77      447.49    261.06 o 
 -21   1   5      172.85      222.86    252.82 o 
 -19   1   5      577.82      999.43    572.04 o 
 -17   1   5     3520.93     3835.72    359.05 o 
 -15   1   5      844.59     1015.53    203.14 o 
 -13   1   5      686.74     1424.25    368.07 o 
 -11   1   5     5332.54     4993.80    223.20 o 
  -9   1   5       22.60      -47.44     81.55 o 
  -7   1   5       52.15      102.51     89.31 o 
  -5   1   5    34765.05    35635.85   1308.69 o 
  -3   1   5     1145.80     1647.04    144.32 o 
  -1   1   5     9434.74     9098.35    874.43 o 
   1   1   5     3981.99     3888.35    274.25 o 
   3   1   5     1694.22     1911.51    173.92 o 
   5   1   5    10468.92    10773.39    873.70 o 
   7   1   5     3420.58     3511.06    174.83 o 
   9   1   5        3.11      -16.57     86.89 o 
  11   1   5     1334.73     1350.70    202.02 o 
  13   1   5      246.90      501.22    145.40 o 
  15   1   5     1779.16     2815.14    324.72 o 
  17   1   5      221.27      279.06    236.10 o 
  19   1   5      126.40     -281.17    238.75 o 
  21   1   5       45.46     -118.48    264.21 o 
  23   1   5       64.48     -129.77    296.40 o 
 -24   2   5        8.87      274.72    436.67 o 
 -22   2   5      570.42      599.99    257.23 o 
 -20   2   5     1093.67     1119.42    304.66 o 
 -18   2   5      547.13      888.43    213.79 o 
 -16   2   5     5778.02     6495.90    578.27 o 
 -14   2   5       78.84      114.55    148.07 o 
 -12   2   5     8554.69     8715.76    338.36 o 
 -10   2   5     9624.00     9119.18    409.11 o 
  -8   2   5       40.20      -51.29     93.63 o 
  -6   2   5    45934.52    42885.34   1453.22 o 
  -4   2   5     7698.86     7477.39    347.50 o 
  -2   2   5     4200.83     5023.90    452.98 o 
   0   2   5    41280.57    44225.08   4291.05 o 
   2   2   5     6146.31     6542.09    935.45 o 
   4   2   5     5746.63     5606.41    572.38 o 
   6   2   5     8517.33     8902.64    899.79 o 
   8   2   5     5870.23     6568.59    436.07 o 
  10   2   5     2542.05     2836.34    301.40 o 
  12   2   5     5231.57     6177.20    545.62 o 
  14   2   5      726.03      804.05    165.62 o 
  16   2   5       32.64       -6.38    213.99 o 
  18   2   5      107.20      -89.79    234.85 o 
  20   2   5        1.13     -342.22    228.15 o 
  22   2   5       67.54     -337.68    254.11 o 
 -23   3   5     1473.11     1466.64    408.52 o 
 -21   3   5       23.25      172.70    313.11 o 
 -19   3   5      952.09      970.01    313.88 o 
 -17   3   5     2627.08     3121.05    326.72 o 
 -15   3   5     5209.94     4877.57    301.73 o 
 -13   3   5     2069.28     2246.64    209.59 o 
 -11   3   5    16393.14    16351.55    531.54 o 
  -9   3   5    11884.30    11925.46    402.93 o 
  -7   3   5     1202.84     1130.20    111.79 o 
  -5   3   5    12020.68    10278.69    456.63 o 
  -3   3   5     4056.41     4460.70    238.95 o 
  -1   3   5      380.36      246.02     91.34 o 
   1   3   5     9447.54     9807.48    672.91 o 
   3   3   5     1068.83     1649.32    201.47 o 
   5   3   5     5158.78     4675.89    365.91 o 
   7   3   5    14995.37    14514.96   1432.42 o 
   9   3   5     1204.64     1388.87    180.77 o 
  11   3   5     1025.99     1349.01    125.47 o 
  13   3   5     2415.43     3003.47    417.93 o 
  15   3   5     1146.60     1325.68    307.27 o 
  17   3   5      428.78      177.93    225.77 o 
  19   3   5       63.59      106.52    256.47 o 
  21   3   5       80.47      150.51    280.73 o 
  23   3   5       77.67     -301.90    285.69 o 
 -24   4   5      175.35      268.39    378.71 o 
 -22   4   5      862.03      502.87    377.43 o 
 -20   4   5       76.29       23.75    305.11 o 
 -18   4   5      515.49     1221.32    403.67 o 
 -16   4   5     5289.35     5505.31    450.48 o 
 -14   4   5      996.40     1296.24    499.10 o 
 -12   4   5    10232.86    10155.71    359.62 o 
 -10   4   5     1149.51     1162.61    194.67 o 
  -8   4   5       54.38       46.37     80.26 o 
  -6   4   5    23093.62    24161.17    749.53 o 
  -4   4   5     6336.79     6716.57    329.42 o 
  -2   4   5    16632.66    17340.72   1273.04 o 
   0   4   5     1422.26     1556.00    165.70 o 
   2   4   5     8521.50     9132.28    549.60 o 
   4   4   5      887.08      857.09    181.82 o 
   6   4   5    10946.94    11177.40   1456.36 o 
   8   4   5      857.03      963.14    109.93 o 
  10   4   5     3801.87     4090.52    250.21 o 
  12   4   5      789.24     1082.37    168.49 o 
  14   4   5      423.48      513.24    126.04 o 
  16   4   5      182.11      -24.88    214.47 o 
  18   4   5      711.59      683.50    321.40 o 
  20   4   5       40.87      -46.19    262.18 o 
  22   4   5       83.39     -267.89    278.09 o 
 -23   5   5       19.64      167.88    365.62 o 
 -21   5   5     1051.23      551.88    363.40 o 
 -19   5   5      100.19      232.15    302.04 o 
 -17   5   5        3.70      -85.01    265.06 o 
 -15   5   5      140.95       46.01    240.38 o 
 -13   5   5      280.36       -0.32    221.17 o 
 -11   5   5     1646.97     1615.53    300.15 o 
  -9   5   5      452.39      417.60    131.85 o 
  -7   5   5      554.31      699.99    139.95 o 
  -5   5   5      131.16       66.05    118.47 o 
  -3   5   5      248.50      255.73    118.74 o 
  -1   5   5      450.32      483.96    144.26 o 
   1   5   5       56.37       30.83     82.24 o 
   3   5   5     2063.59     2256.72    178.26 o 
   5   5   5        2.19       45.31    105.28 o 
   7   5   5      748.47     1344.88    249.29 o 
   9   5   5      314.74      392.47    104.11 o 
  11   5   5      602.57      690.18    117.74 o 
  13   5   5     1032.91     1033.23    138.18 o 
  15   5   5      323.12      106.30    126.77 o 
  17   5   5       26.84     -297.41    266.28 o 
  19   5   5       61.13      -22.71    249.66 o 
  21   5   5        5.82       58.30    275.32 o 
 -22   6   5       28.03     -392.69    346.21 o 
 -20   6   5      166.21     -484.97    332.04 o 
 -18   6   5     2402.76     2535.68    678.17 o 
 -16   6   5       54.64      186.04    282.43 o 
 -14   6   5      139.17      554.97    278.84 o 
 -12   6   5      953.97      891.91    174.94 o 
 -10   6   5     4454.80     4616.90    372.28 o 
  -8   6   5       33.57     -186.12    124.08 o 
  -6   6   5     1362.63     1190.15    272.45 o 
  -4   6   5      947.53      937.10    217.44 o 
  -2   6   5       12.80        9.94    134.11 o 
   0   6   5     4031.55     4651.60    567.22 o 
   2   6   5        7.65      -12.21    104.33 o 
   4   6   5      264.76      188.47    115.06 o 
   6   6   5      126.72       77.96    125.10 o 
   8   6   5      509.20      540.88    156.61 o 
  10   6   5     1379.39     1241.84    139.90 o 
  12   6   5     1266.55     1127.01    143.30 o 
  14   6   5       15.78     -105.33    115.74 o 
  16   6   5      266.68      245.06    175.32 o 
  18   6   5      291.29      191.64    238.05 o 
  20   6   5       43.52      113.78    257.89 o 
 -21   7   5      701.34      371.33    384.36 o 
 -19   7   5        3.29       90.83    340.01 o 
 -17   7   5      624.09      955.43    445.34 o 
 -15   7   5       90.55     -163.90    282.70 o 
 -13   7   5       99.31        7.15    460.60 o 
 -11   7   5    14964.61    15213.28   1227.08 o 
  -9   7   5       46.85      212.26    165.02 o 
  -7   7   5     1096.38     1028.90    172.59 o 
  -5   7   5     5710.04     4971.52    625.34 o 
  -3   7   5      395.70       93.89    144.26 o 
  -1   7   5     1772.46     1887.77    478.34 o 
   1   7   5     9083.04     7486.73   2107.45 o 
   3   7   5     1279.61      890.96    223.44 o 
   5   7   5     4215.85     3478.14    940.02 o 
   7   7   5      499.60      333.54    155.90 o 
   9   7   5       17.52       60.35    143.18 o 
  11   7   5      605.89      365.48    138.72 o 
  13   7   5      194.15      -10.65    121.86 o 
  15   7   5      140.18       45.31    146.68 o 
  17   7   5      134.72      180.74    355.59 o 
  19   7   5       66.47     -354.93    361.81 o 
 -20   8   5       86.19      217.65    381.56 o 
 -18   8   5      511.06      677.23    370.55 o 
 -16   8   5      414.63      268.01    598.52 o 
 -14   8   5      459.36      247.92    356.32 o 
 -12   8   5      163.93      409.97    196.46 o 
 -10   8   5     4368.20     4186.40    788.94 o 
  -8   8   5     1518.62     1768.58    393.67 o 
  -6   8   5     4123.33     3970.46    538.87 o 
  -4   8   5     1922.41     2309.89    572.66 o 
  -2   8   5      219.49      289.38    169.21 o 
   0   8   5     1391.29     1184.92    301.24 o 
   2   8   5      117.41       26.50    203.76 o 
   4   8   5      145.23       44.21    214.55 o 
   6   8   5     2618.83      966.51    259.77 o 
   8   8   5      246.78       59.29    222.09 o 
  10   8   5      946.53      608.73    180.82 o 
  12   8   5      246.66      159.58    148.25 o 
  14   8   5       79.22       97.26    164.36 o 
  16   8   5      185.09     -116.57    232.64 o 
  18   8   5       58.64      -89.16    339.75 o 
 -17   9   5     1279.50     1255.23    659.73 o 
 -15   9   5      107.73      190.86    337.78 o 
 -13   9   5       77.44     -387.14    295.55 o 
 -11   9   5     1599.13     1954.75    399.03 o 
  -9   9   5      317.51      161.41    198.80 o 
  -7   9   5     4594.56     4057.58    601.88 o 
  -5   9   5     2638.96     2841.28    265.13 o 
  -3   9   5        2.03      -23.21    177.24 o 
  -1   9   5     4959.26     4431.20   1075.55 o 
   1   9   5     6256.17     4031.44   1409.74 o 
   3   9   5       33.39      -20.89    237.05 o 
   5   9   5       24.31     -278.51    241.09 o 
   7   9   5     1889.17      928.74    302.42 o 
   9   9   5      684.80      280.53    257.88 o 
  11   9   5      740.54      565.47    267.84 o 
  13   9   5      167.05      396.29    221.09 o 
  15   9   5       10.92      -30.47    243.82 o 
  17   9   5      298.41      192.06    278.17 o 
 -16  10   5      123.27      390.17    364.60 o 
 -14  10   5      271.56      421.09    477.81 o 
 -12  10   5      359.34      446.67    265.30 o 
 -10  10   5      259.70      177.46    224.97 o 
  -8  10   5        2.05      -19.84    211.85 o 
  -6  10   5       16.78     -155.53    199.24 o 
  -4  10   5      761.48      953.33    259.31 o 
  -2  10   5      539.50      652.65    218.95 o 
   0  10   5       28.31       32.75    272.59 o 
   2  10   5       10.14       52.21    267.42 o 
   4  10   5       40.75       10.70    292.26 o 
   6  10   5       21.54      301.45    316.06 o 
   8  10   5      511.97      789.19    330.54 o 
  10  10   5        3.32     -108.98    277.30 o 
  12  10   5      239.54      158.71    280.46 o 
  14  10   5        0.13       50.48    430.30 o 
 -13  11   5        5.22     -328.37    356.11 o 
 -11  11   5       33.55      106.54    310.25 o 
  -9  11   5       65.16     -191.82    245.59 o 
  -7  11   5      298.04      506.38    251.18 o 
  -5  11   5        5.74      187.88    264.77 o 
  -3  11   5        0.17     -115.36    244.31 o 
  -1  11   5       57.21     -227.83    294.72 o 
   1  11   5     1295.36      852.06    320.95 o 
   3  11   5       20.91     -240.21    321.53 o 
   5  11   5      290.14     -136.44    314.78 o 
   7  11   5       28.51        8.71    382.45 o 
   9  11   5       17.76     -452.70    301.80 o 
  11  11   5        3.04     -194.57    297.06 o 
  13  11   5      120.32     -225.61    290.42 o 
 -10  12   5      197.70      339.59    309.00 o 
  -8  12   5        0.03      -43.94    297.11 o 
  -6  12   5        8.01     -185.29    286.62 o 
  -4  12   5      436.87      686.42    311.37 o 
  -2  12   5        1.37     -304.78    322.62 o 
   0  12   5      184.86      606.27    364.51 o 
   2  12   5       87.91      466.59    355.76 o 
   4  12   5       49.65      239.35    353.77 o 
   6  12   5      657.15      879.83    413.91 o 
   8  12   5      150.66      -84.05    359.57 o 
  10  12   5        2.41      188.30    339.15 o 
  -5  13   5      406.40      653.36    473.93 o 
  -3  13   5       22.16     -364.92    397.09 o 
  -1  13   5      111.02       55.04    543.91 o 
   1  13   5      367.05      468.90    387.64 o 
   3  13   5       34.53      -76.21    383.99 o 
   5  13   5       35.32     -274.05    655.79 o 
 -24   0   6      147.03     -120.84    424.10 o 
 -22   0   6     2222.83     2466.25    547.25 o 
 -20   0   6     1142.84     1805.98    469.65 o 
 -18   0   6     3640.06     4501.10    574.74 o 
 -16   0   6     7864.43     8818.73    744.50 o 
 -14   0   6     1524.33     1655.16    352.98 o 
 -12   0   6    11949.07    12030.91    662.48 o 
 -10   0   6    10191.31     9674.74    429.35 o 
  -8   0   6     1370.77     1694.92    174.18 o 
  -6   0   6     3398.54     2833.39    366.44 o 
  -4   0   6    64182.12    76617.45   5067.58 o 
  -2   0   6     7342.67     7787.08    635.31 o 
   0   0   6    19437.59    22765.27   1602.54 o 
   2   0   6     4349.44     3951.78    399.11 o 
   4   0   6    22460.05    30896.66   1519.36 o 
   6   0   6     3003.14     3648.69    440.15 o 
   8   0   6       70.15      261.13    169.80 o 
  10   0   6      200.37      429.04    132.24 o 
  12   0   6     3816.38     5518.81   1129.95 o 
  14   0   6     1968.41     2472.07   1063.16 o 
  16   0   6     5096.08     7264.03    712.51 o 
  18   0   6       31.08      131.50    372.79 o 
  20   0   6      140.41       51.64    398.28 o 
  22   0   6        4.93     -251.30    414.79 o 
 -23   1   6       34.33       52.21    258.11 o 
 -21   1   6     1250.52     1731.50    344.96 o 
 -19   1   6      629.41      972.04    279.54 o 
 -17   1   6     1053.62     2144.30    294.33 o 
 -15   1   6     3359.09     4429.97    374.67 o 
 -13   1   6      286.67      332.11    181.65 o 
 -11   1   6     9272.38     9151.52    369.77 o 
  -9   1   6     6659.45     6663.70    293.55 o 
  -7   1   6     6313.64     6011.89    271.58 o 
  -5   1   6    47638.46    49254.26   1798.49 o 
  -3   1   6      977.23     1627.57    306.59 o 
  -1   1   6     9326.77     9315.01    845.10 o 
   1   1   6     4810.17     4228.33    655.60 o 
   3   1   6     4466.48     5029.95    376.20 o 
   5   1   6     2751.73     2831.34    206.13 o 
   7   1   6     3483.94     3872.92    194.07 o 
   9   1   6       83.40      107.07    102.49 o 
  11   1   6     1957.14     2648.23    433.76 o 
  13   1   6      853.88      821.67    174.79 o 
  15   1   6      341.08      533.90    143.01 o 
  17   1   6     1795.09     1706.09   1010.78 o 
  19   1   6      365.00      -13.63    256.28 o 
  21   1   6       44.20     -267.24    285.49 o 
  23   1   6        5.16      -25.51    311.19 o 
 -24   2   6      100.59      -26.86    374.19 o 
 -22   2   6      482.43      509.58    367.70 o 
 -20   2   6      329.89      130.92    303.33 o 
 -18   2   6     2644.85     2907.50    428.05 o 
 -16   2   6     1209.37     1317.74    215.49 o 
 -14   2   6     1585.38     2622.78    594.07 o 
 -12   2   6       83.42       52.45    132.87 o 
 -10   2   6     2647.63     3050.47    204.55 o 
  -8   2   6      574.63      653.09    124.19 o 
  -6   2   6      516.77      202.67    142.69 o 
  -4   2   6     1262.68     1676.97    207.83 o 
  -2   2   6     5856.86     7326.58    690.18 o 
   0   2   6    16212.75    18868.55   1498.75 o 
   2   2   6      141.33      310.31    119.78 o 
   4   2   6      627.44      957.81    156.82 o 
   6   2   6     4166.32     4729.12    249.28 o 
   8   2   6        6.13      -39.64    108.19 o 
  10   2   6      678.32      886.58    245.10 o 
  12   2   6       71.40       37.81    166.19 o 
  14   2   6     1638.09     2236.53    349.34 o 
  16   2   6      615.17      568.57    258.65 o 
  18   2   6        0.78     -249.80    232.20 o 
  20   2   6        9.15      -16.48    276.04 o 
  22   2   6       38.26     -350.22    284.14 o 
 -23   3   6       94.00      110.02    407.41 o 
 -21   3   6      288.20      616.35    349.56 o 
 -19   3   6        5.46     -152.65    283.98 o 
 -17   3   6     4457.10     4822.19    872.46 o 
 -15   3   6     1384.49     1773.46    318.41 o 
 -13   3   6     2631.35     2685.42    416.56 o 
 -11   3   6       51.30      116.65     99.92 o 
  -9   3   6     1979.08     2511.22    215.44 o 
  -7   3   6      241.09      328.33    137.70 o 
  -5   3   6       18.92      -76.29    104.78 o 
  -3   3   6     4052.39     4686.87    373.28 o 
  -1   3   6     3535.60     3901.84    231.77 o 
   1   3   6      182.96      359.84     83.62 o 
   3   3   6       96.65       30.06    110.76 o 
   5   3   6     1612.99     1869.28    190.19 o 
   7   3   6       78.25        7.15    103.21 o 
   9   3   6      696.09      736.73    140.48 o 
  11   3   6        2.95       77.91    126.12 o 
  13   3   6       16.97       75.78    142.68 o 
  15   3   6       12.82     -185.77    160.74 o 
  17   3   6       12.89     -169.83    387.45 o 
  19   3   6       11.08     -228.43    263.68 o 
  21   3   6        2.39     -502.45    379.71 o 
 -22   4   6      149.76      136.67    379.82 o 
 -20   4   6      155.45      171.77    478.85 o 
 -18   4   6     1996.66     1582.63    356.24 o 
 -16   4   6     4162.56     4157.91    738.60 o 
 -14   4   6       46.42      247.02    349.92 o 
 -12   4   6     3560.30     3519.93    642.51 o 
 -10   4   6     6181.81     5929.02    291.12 o 
  -8   4   6       83.66       27.04     93.60 o 
  -6   4   6     4142.56     3926.91    255.51 o 
  -4   4   6       66.29      156.17    118.28 o 
  -2   4   6     6279.31     6699.11    474.18 o 
   0   4   6     9103.12     8870.56    952.89 o 
   2   4   6     2399.75     2543.04    174.75 o 
   4   4   6     1320.29     1882.70    287.82 o 
   6   4   6     2687.82     2681.09    224.16 o 
   8   4   6      153.87       68.70    111.51 o 
  10   4   6      276.17      324.75    105.93 o 
  12   4   6     2868.67     3228.75    459.50 o 
  14   4   6      340.41      395.92    168.94 o 
  16   4   6      946.18      779.35    306.09 o 
  18   4   6        2.99     -341.14    244.33 o 
  20   4   6        4.94     -269.47    280.71 o 
  22   4   6       31.33     -262.27    294.07 o 
 -21   5   6     3574.29     3423.40    667.57 o 
 -19   5   6       19.63      -19.19    319.88 o 
 -17   5   6     1362.72     2316.12    382.98 o 
 -15   5   6     3200.08     3360.60    416.00 o 
 -13   5   6      103.54      105.91    247.27 o 
 -11   5   6     4912.75     5372.36    672.86 o 
  -9   5   6     7947.47     8050.65    360.89 o 
  -7   5   6     6320.33     6461.67    308.58 o 
  -5   5   6    11540.75    11506.81    521.77 o 
  -3   5   6     3221.81     3919.80    359.29 o 
  -1   5   6     7438.64     7069.93    616.27 o 
   1   5   6    13540.07    13550.88   1008.20 o 
   3   5   6     1945.66     2506.70    600.49 o 
   5   5   6     8437.00     8532.22   1081.88 o 
   7   5   6      829.93     1098.92    170.33 o 
   9   5   6       50.57        8.84    120.69 o 
  11   5   6     3596.50     3564.72    469.64 o 
  13   5   6      670.23      908.11    176.58 o 
  15   5   6      157.50      212.62    171.19 o 
  17   5   6      155.06      175.24    249.36 o 
  19   5   6       50.04     -126.21    267.94 o 
  21   5   6       76.46       88.71    296.14 o 
 -22   6   6      112.49      199.09    396.44 o 
 -20   6   6       72.42      135.33    351.40 o 
 -18   6   6      488.78      564.15    344.12 o 
 -16   6   6     2744.76     2863.60    406.55 o 
 -14   6   6        4.58      -28.23    272.67 o 
 -12   6   6      652.93      720.88    184.73 o 
 -10   6   6     9181.11     8170.65   1309.95 o 
  -8   6   6      397.33      275.94    153.39 o 
  -6   6   6     8497.86     8807.95    450.22 o 
  -4   6   6     4261.33     4225.97    384.29 o 
  -2   6   6     4603.46     4257.16    280.39 o 
   0   6   6      916.73     1330.22    172.60 o 
   2   6   6      981.85     1142.24    211.53 o 
   4   6   6       36.29      -66.91    116.52 o 
   6   6   6     3054.55     3036.16    345.77 o 
   8   6   6     1320.16     1441.63    344.42 o 
  10   6   6      713.23      741.84    222.24 o 
  12   6   6      370.00      434.25    134.71 o 
  14   6   6        1.65      -69.77    154.54 o 
  16   6   6      142.51      -20.90    220.72 o 
  18   6   6       33.67     -137.94    237.56 o 
  20   6   6       62.91       56.99    334.25 o 
 -19   7   6      605.46      523.24    378.22 o 
 -17   7   6       92.88      152.39    332.36 o 
 -15   7   6      172.96      243.59    315.87 o 
 -13   7   6      227.03      132.10    289.16 o 
 -11   7   6      273.91     -105.51    180.86 o 
  -9   7   6     1978.21     1790.19    246.72 o 
  -7   7   6     1849.86     1438.73    341.87 o 
  -5   7   6     1573.80     1552.26    243.17 o 
  -3   7   6      317.09      251.95    155.23 o 
  -1   7   6     1592.04     1839.34    254.68 o 
   1   7   6     1125.28      999.75    221.68 o 
   3   7   6      359.87      276.35    239.32 o 
   5   7   6     5085.52     5057.50   1472.71 o 
   7   7   6      424.68      647.24    167.46 o 
   9   7   6       39.88       44.79    159.23 o 
  11   7   6      450.00      372.01    186.82 o 
  13   7   6       10.34       47.86    149.36 o 
  15   7   6      216.26       -2.51    154.53 o 
  17   7   6      426.01      440.05    276.45 o 
  19   7   6      187.89     -515.36    401.07 o 
 -18   8   6       22.14      314.69    370.90 o 
 -16   8   6        0.65     -336.06    442.53 o 
 -14   8   6      105.76       77.02    350.27 o 
 -12   8   6     1186.95     1111.61    271.60 o 
 -10   8   6     1086.63     1112.70    262.56 o 
  -8   8   6     2040.78     1841.93    233.50 o 
  -6   8   6      313.76      236.89    176.45 o 
  -4   8   6       57.75     -154.35    152.91 o 
  -2   8   6     1541.81      910.55    330.21 o 
   0   8   6      277.89       54.72    207.49 o 
   2   8   6     1734.69      582.63    414.99 o 
   4   8   6     1070.34      492.57    249.19 o 
   6   8   6      151.72      115.61    237.47 o 
   8   8   6        6.45      160.73    238.21 o 
  10   8   6       65.84     -129.58    206.52 o 
  12   8   6        0.69       27.15    177.92 o 
  14   8   6      153.11       22.35    166.80 o 
  16   8   6        3.03     -182.45    337.68 o 
  18   8   6       12.89      153.88    389.66 o 
 -17   9   6       46.37      153.89    374.58 o 
 -15   9   6      173.36      223.21    356.44 o 
 -13   9   6       69.20      185.95    335.20 o 
 -11   9   6      615.50      742.46    238.58 o 
  -9   9   6      119.51     -192.87    197.48 o 
  -7   9   6     3604.87     2715.35    469.73 o 
  -5   9   6       96.17      157.81    189.00 o 
  -3   9   6        1.99      -57.77    177.90 o 
  -1   9   6      146.08       59.08    194.24 o 
   1   9   6       12.19      102.73    241.28 o 
   3   9   6      234.79       12.04    250.69 o 
   5   9   6      172.74      223.86    271.90 o 
   7   9   6      663.03       15.59    265.14 o 
   9   9   6      211.57       73.68    267.30 o 
  11   9   6      299.62      259.51    275.68 o 
  13   9   6       33.95       51.55    271.09 o 
 -16  10   6     1023.49     1173.45    434.57 o 
 -14  10   6      311.84      137.54    365.57 o 
 -12  10   6      417.08      443.83    283.63 o 
 -10  10   6     1265.45     1217.30    267.69 o 
  -8  10   6        7.65     -194.81    226.22 o 
  -6  10   6     2118.78     2082.66    275.27 o 
  -4  10   6     5301.14     3263.37   1206.64 o 
  -2  10   6     1123.52      682.44    225.84 o 
   0  10   6     1396.58      339.72    301.37 o 
   2  10   6      795.36      -80.28    341.91 o 
   4  10   6      341.94      130.27    293.28 o 
   6  10   6      287.34      147.94    310.23 o 
   8  10   6      628.15      400.86    319.83 o 
  10  10   6      705.38      404.08    306.14 o 
  12  10   6       19.08      100.98    292.29 o 
  14  10   6        3.95      190.41    312.48 o 
 -13  11   6       49.29     -210.08    433.76 o 
 -11  11   6     1110.42     1350.33    521.55 o 
  -9  11   6      166.80       19.93    262.41 o 
  -7  11   6      407.54      259.30    265.29 o 
  -5  11   6      145.65      572.24    259.11 o 
  -3  11   6      299.97      230.90    262.43 o 
  -1  11   6      126.32       18.73    341.58 o 
   1  11   6       56.17      374.17    339.38 o 
   3  11   6        9.94       28.09    321.90 o 
   5  11   6      299.93      510.70    361.52 o 
   7  11   6      275.47      382.12    366.74 o 
   9  11   6       45.00     -233.16    332.89 o 
  11  11   6      313.24     -138.44    317.90 o 
  -8  12   6       95.92       37.56    306.62 o 
  -6  12   6       82.99     -130.86    377.29 o 
  -4  12   6      154.86      294.02    299.01 o 
  -2  12   6       12.86      -21.62    420.49 o 
   0  12   6     1180.19     1043.49    410.82 o 
   2  12   6      358.58      351.64    370.52 o 
   4  12   6      434.94      126.83    359.14 o 
   6  12   6        2.37     -191.11    366.98 o 
   8  12   6      161.27      119.77    383.47 o 
  -1  13   6       23.47      335.39    448.28 o 
 -23   1   7      166.90      270.90    289.73 o 
 -21   1   7      161.52      396.50    306.02 o 
 -19   1   7        8.79      -43.78    246.26 o 
 -17   1   7      831.99     1255.51    275.90 o 
 -15   1   7      930.77     1306.07    272.55 o 
 -13   1   7      789.51      966.25    238.35 o 
 -11   1   7     3725.90     4695.70    320.77 o 
  -9   1   7       67.64       73.96    118.12 o 
  -7   1   7      168.82      -23.97    198.59 o 
  -5   1   7    12720.53    11269.10    492.01 o 
  -3   1   7      884.81     1174.18    213.89 o 
  -1   1   7     4568.97     5142.04    292.98 o 
   1   1   7     2627.90     2999.61    243.27 o 
   3   1   7     1415.69     2098.32    309.17 o 
   5   1   7     5213.63     5811.75    472.49 o 
   7   1   7     2310.45     2763.11    267.03 o 
   9   1   7        5.12      -76.04    103.97 o 
  11   1   7      760.17      942.09    165.98 o 
  13   1   7      323.96      170.91    166.54 o 
  15   1   7        1.48       47.06    135.36 o 
  17   1   7      103.88      -60.45    245.39 o 
  19   1   7       23.10     -241.00    265.33 o 
  21   1   7       33.98     -445.07    296.71 o 
 -22   2   7     3053.69     3381.33    826.64 o 
 -20   2   7      213.91      495.43    253.90 o 
 -18   2   7     1600.54     1781.99    380.08 o 
 -16   2   7      876.26     1117.09    268.15 o 
 -14   2   7     9817.94     9995.00    592.30 o 
 -12   2   7     3545.09     3960.35    298.19 o 
 -10   2   7    11708.47    10729.91    433.50 o 
  -8   2   7     1779.80     1858.14    182.48 o 
  -6   2   7    11205.12    10322.64    595.35 o 
  -4   2   7     8526.67     8677.84    413.34 o 
  -2   2   7     4190.58     5667.19    308.96 o 
   0   2   7    19603.58    19681.41   1776.92 o 
   2   2   7     1277.89     2084.18    313.62 o 
   4   2   7     1949.30     2541.12    233.55 o 
   6   2   7     4874.30     5999.79    294.18 o 
   8   2   7      136.15       54.43    120.79 o 
  10   2   7      519.25      648.36    156.80 o 
  12   2   7     1993.83     2622.64    415.78 o 
  14   2   7      232.67      126.75    183.85 o 
  16   2   7      593.20      453.54    521.24 o 
  18   2   7      449.78       90.87    280.21 o 
  20   2   7      268.37      -21.30    305.12 o 
  22   2   7        0.98     -372.12    309.48 o 
 -23   3   7     1502.25     2551.28    505.35 o 
 -21   3   7      529.64      713.09    599.72 o 
 -19   3   7       12.21      235.05    310.26 o 
 -17   3   7     9076.43     9435.82   2363.37 o 
 -15   3   7     2026.46     2603.04    266.79 o 
 -13   3   7       30.40     -100.91    155.92 o 
 -11   3   7    13588.09    12647.35    447.98 o 
  -9   3   7     9121.83     7983.85    310.95 o 
  -7   3   7    10498.94    10103.79    407.17 o 
  -5   3   7    13984.08    14886.83    644.86 o 
  -3   3   7     3259.73     3965.61    292.83 o 
  -1   3   7    20738.70    21662.52   1882.33 o 
   1   3   7    11492.05    12692.06   1331.76 o 
   3   3   7        1.07      -79.83    112.46 o 
   5   3   7     2302.07     3198.88    478.18 o 
   7   3   7     4772.94     5493.64    331.19 o 
   9   3   7      136.47      176.71    131.77 o 
  11   3   7     1639.17     2131.39    291.59 o 
  13   3   7      978.12     1420.01    205.15 o 
  15   3   7      440.99      370.82    196.75 o 
  17   3   7      252.83      103.45    267.02 o 
  19   3   7        7.26     -488.86    649.60 o 
  21   3   7        3.83     -107.14    316.25 o 
 -22   4   7      100.79      -90.29    364.78 o 
 -20   4   7        3.83       26.55    329.20 o 
 -18   4   7      711.93     1185.60    352.01 o 
 -16   4   7      136.59      189.93    280.80 o 
 -14   4   7      136.53      -54.58    257.63 o 
 -12   4   7     2813.99     2697.72    542.65 o 
 -10   4   7     3058.06     2978.49    237.70 o 
  -8   4   7     1893.84     2371.69    238.85 o 
  -6   4   7    14672.68    15002.10    785.30 o 
  -4   4   7     2919.65     3241.86    248.68 o 
  -2   4   7      172.91       74.85    118.49 o 
   0   4   7     1630.72     1868.57    231.37 o 
   2   4   7     1420.92     1959.79    201.72 o 
   4   4   7      400.47      361.85    141.54 o 
   6   4   7      503.86      844.78    249.27 o 
   8   4   7      801.01      801.59    154.83 o 
  10   4   7      214.38      159.83    137.43 o 
  12   4   7     1238.93     1347.89    191.67 o 
  14   4   7       44.79      -33.77    165.97 o 
  16   4   7       13.16       -8.01    245.15 o 
  18   4   7      244.43       56.93    267.49 o 
  20   4   7       45.92      198.03    297.82 o 
 -21   5   7      494.10     1110.17    838.65 o 
 -19   5   7        3.93     -127.13    329.23 o 
 -17   5   7      455.12      423.61    323.67 o 
 -15   5   7      266.32       88.39    293.13 o 
 -13   5   7     2070.66     1926.06    512.66 o 
 -11   5   7     1266.06     1052.43    194.58 o 
  -9   5   7      903.80      969.95    264.05 o 
  -7   5   7     2331.97     2646.96    311.06 o 
  -5   5   7      277.46      557.57    237.14 o 
  -3   5   7       93.83      115.20    131.12 o 
  -1   5   7      404.33      610.45    187.44 o 
   1   5   7      108.95       25.03    101.88 o 
   3   5   7     1719.28     2081.46    322.67 o 
   5   5   7       16.61      -91.18    126.58 o 
   7   5   7       33.42       76.83    140.51 o 
   9   5   7        1.98        8.66    153.87 o 
  11   5   7      346.53      320.76    176.35 o 
  13   5   7       22.81      -98.71    150.53 o 
  15   5   7      153.21      107.22    176.39 o 
  17   5   7        0.67     -225.09    231.47 o 
  19   5   7       18.81     -309.72    309.66 o 
 -20   6   7      502.81      302.02    505.22 o 
 -18   6   7       30.48      -19.77    321.06 o 
 -16   6   7      361.57     1023.92    371.29 o 
 -14   6   7      722.65      784.42    316.15 o 
 -12   6   7     2616.27     2913.15    409.98 o 
 -10   6   7       19.89       64.64    168.35 o 
  -8   6   7      331.02      268.68    176.55 o 
  -6   6   7      462.40      285.38    164.09 o 
  -4   6   7     1548.52     2092.71    227.89 o 
  -2   6   7        2.83       -0.01    128.71 o 
   0   6   7      218.00      325.77    136.12 o 
   2   6   7      528.88      602.95    228.20 o 
   4   6   7      601.97      574.09    153.02 o 
   6   6   7     2328.12     2633.03    432.00 o 
   8   6   7      787.40      684.38    175.68 o 
  10   6   7      874.54      996.33    198.73 o 
  12   6   7       16.61      -77.27    183.30 o 
  14   6   7       16.75       11.26    161.28 o 
  16   6   7       53.28      -26.32    241.43 o 
  18   6   7       33.16     -172.21    272.30 o 
 -19   7   7       69.75      217.13    372.00 o 
 -17   7   7      783.41      305.41    353.22 o 
 -15   7   7     1158.73     1728.79    497.39 o 
 -13   7   7      556.36      338.44    312.68 o 
 -11   7   7     1571.98     1234.74    227.35 o 
  -9   7   7      230.93      144.94    200.89 o 
  -7   7   7      529.07      359.81    177.41 o 
  -5   7   7    10588.64     9862.57    977.33 o 
  -3   7   7      207.62       68.59    156.98 o 
  -1   7   7      899.06      930.70    389.72 o 
   1   7   7     4520.83     4240.91    429.25 o 
   3   7   7      273.47      386.38    233.77 o 
   5   7   7      233.00      381.34    237.69 o 
   7   7   7      269.58      260.69    244.21 o 
   9   7   7        8.54      -80.12    153.25 o 
  11   7   7      446.40      496.48    198.25 o 
  13   7   7      155.26      -36.90    189.03 o 
  15   7   7      197.16      -46.41    199.82 o 
  17   7   7      110.79      -33.90    261.64 o 
 -18   8   7      439.70      314.49    396.88 o 
 -16   8   7     2406.86     3487.62    884.91 o 
 -14   8   7       52.57      -76.06    331.37 o 
 -12   8   7     2360.45     2269.64    318.27 o 
 -10   8   7     1329.79     1419.57    245.02 o 
  -8   8   7      649.45      741.50    223.55 o 
  -6   8   7     6087.22     6021.88    847.49 o 
  -4   8   7      774.35      582.81    185.22 o 
  -2   8   7     1077.82      725.16    209.71 o 
   0   8   7     5681.89     4739.99   1184.70 o 
   2   8   7     1429.85     1273.12    571.12 o 
   4   8   7      198.19       96.84    252.93 o 
   6   8   7     3778.82     2155.42    357.81 o 
   8   8   7       22.25      -74.94    266.27 o 
  10   8   7       41.19     -110.51    246.13 o 
  12   8   7      472.85      409.52    200.91 o 
  14   8   7        0.07     -105.47    187.53 o 
  16   8   7       18.14      128.41    368.32 o 
 -17   9   7      255.13      594.72    412.06 o 
 -15   9   7       75.57      124.15    365.77 o 
 -13   9   7       79.28      -94.64    339.54 o 
 -11   9   7      341.05      362.01    240.89 o 
  -9   9   7      643.91      493.59    233.95 o 
  -7   9   7        7.41     -177.02    205.78 o 
  -5   9   7     1358.88     1044.19    235.83 o 
  -3   9   7      359.75      269.32    193.42 o 
  -1   9   7      508.81      608.60    207.10 o 
   1   9   7      158.14      -49.93    271.07 o 
   3   9   7      397.90      216.27    270.66 o 
   5   9   7      307.35      294.52    284.25 o 
   7   9   7      347.80     -135.65    273.12 o 
   9   9   7       13.72       24.46    275.42 o 
  11   9   7       48.02      -38.20    260.74 o 
  13   9   7      249.54      131.02    340.98 o 
  15   9   7       67.86     -235.47    444.40 o 
 -14  10   7      267.71      563.47    388.21 o 
 -12  10   7      756.58      528.29    367.14 o 
 -10  10   7       52.94     -151.71    242.01 o 
  -8  10   7      125.98     -173.57    234.31 o 
  -6  10   7      276.75      120.96    234.55 o 
  -4  10   7      166.38      161.35    226.93 o 
  -2  10   7       97.31      261.22    210.14 o 
   0  10   7      231.35     -102.88    387.48 o 
   2  10   7      407.71     -210.42    289.31 o 
   4  10   7      721.97      172.14    314.11 o 
   6  10   7       15.83      -61.41    315.35 o 
   8  10   7        2.71      208.87    431.85 o 
  10  10   7       63.74      -67.26    289.04 o 
  12  10   7      106.26      141.23    317.59 o 
 -11  11   7        5.63     -412.12    276.86 o 
  -9  11   7       21.03      230.60    285.66 o 
  -7  11   7        3.64     -140.25    256.59 o 
  -5  11   7      117.21       55.06    254.98 o 
  -3  11   7      156.51     -191.12    254.45 o 
  -1  11   7        4.93      -82.48    385.45 o 
   1  11   7       69.54     -194.58    351.26 o 
   3  11   7       28.87      174.32    356.21 o 
   5  11   7       76.71     -100.09    349.16 o 
   7  11   7       65.75       22.03    385.38 o 
   9  11   7       43.31      -63.21    347.02 o 
  -6  12   7      385.39      468.20    327.98 o 
  -4  12   7        5.31       21.74    297.51 o 
  -2  12   7       57.08     -276.38    410.50 o 
   0  12   7      431.05     -140.91    411.13 o 
   2  12   7      534.63      868.95    611.08 o 
   4  12   7        5.71     -301.11    375.32 o 
   6  12   7      203.28     -487.43    399.90 o 
 -22   0   8     2939.98     3266.03    653.41 o 
 -20   0   8       48.95     -421.71    391.07 o 
 -18   0   8      394.42     1279.63    446.16 o 
 -16   0   8     3794.59     5392.67    681.92 o 
 -14   0   8     1162.67     1362.56    408.03 o 
 -12   0   8     2737.38     4345.80    563.98 o 
 -10   0   8    28719.86    26712.09   1050.55 o 
  -8   0   8     2298.73     2720.91    894.05 o 
  -4   0   8     5796.12     6743.03    623.35 o 
  -2   0   8       13.57      -67.13    243.39 o 
   2   0   8    13596.09    18788.84   1408.63 o 
   4   0   8     2665.87     4840.50    601.62 o 
   6   0   8      857.29     1572.65    327.63 o 
   8   0   8     3498.82     3191.58    231.19 o 
  10   0   8      422.77      412.85    146.18 o 
  12   0   8      764.80     1047.65    195.98 o 
  14   0   8       16.14      107.13    181.34 o 
  16   0   8      134.21      329.80    380.38 o 
  18   0   8      243.56      403.79    449.24 o 
  20   0   8        0.06     -279.53    407.21 o 
 -23   1   8      582.81      856.31    418.61 o 
 -21   1   8     1924.78     1723.01    381.51 o 
 -19   1   8       46.72     -126.62    271.06 o 
 -17   1   8     1245.78     2152.81    344.90 o 
 -15   1   8     4316.60     5408.36    581.40 o 
 -13   1   8     9283.36     9895.42    603.14 o 
 -11   1   8    10032.59     9645.70    412.56 o 
  -9   1   8      149.83      222.04    142.90 o 
  -7   1   8     2941.84     3439.26    271.06 o 
  -5   1   8     7947.23     7828.66    392.12 o 
  -3   1   8     2526.26     2440.51    221.67 o 
  -1   1   8     1429.62     1114.35    228.32 o 
   1   1   8    14388.63    13577.92   1283.66 o 
   3   1   8     1426.94     1871.27    312.39 o 
   5   1   8     6122.92     7192.19    878.70 o 
   7   1   8      718.06      848.55    132.51 o 
   9   1   8      649.95     1057.42    186.86 o 
  11   1   8      800.34     1064.40    163.03 o 
  13   1   8       54.97      -22.43    190.33 o 
  15   1   8        9.94      -85.56    137.17 o 
  17   1   8       79.83      210.20    273.58 o 
  19   1   8      276.09       23.24    304.76 o 
  21   1   8      111.46      -91.64    341.01 o 
 -22   2   8        6.47     -331.02    340.76 o 
 -20   2   8      116.85     -178.13    306.98 o 
 -18   2   8      322.23      285.87    230.16 o 
 -16   2   8     1185.08      978.66    281.20 o 
 -14   2   8      186.03      -62.02    232.77 o 
 -12   2   8     2229.98     2885.87    341.07 o 
 -10   2   8       86.88       51.10    145.19 o 
  -8   2   8       67.28      -96.69    127.40 o 
  -6   2   8      477.91      232.84    185.54 o 
  -4   2   8     3710.54     4156.98    280.57 o 
  -2   2   8      320.23      308.00    122.90 o 
   0   2   8     1864.24     2174.85    186.26 o 
   2   2   8      800.79     1017.20    303.52 o 
   4   2   8        2.34       99.52    134.57 o 
   6   2   8     1096.09     1474.54    209.08 o 
   8   2   8       95.27      219.48    141.47 o 
  10   2   8        6.46       54.06    144.95 o 
  12   2   8      376.49      256.08    174.55 o 
  14   2   8       43.19      124.73    189.92 o 
  16   2   8       34.42        3.07    260.20 o 
  18   2   8        4.63       -6.89    377.95 o 
  20   2   8       51.16      -66.66    346.32 o 
 -21   3   8      193.20      198.56    360.24 o 
 -19   3   8      951.75      856.78    350.21 o 
 -17   3   8      719.37      681.62    623.68 o 
 -15   3   8     1788.22     2399.59   1052.11 o 
 -13   3   8     2551.94     2844.48    494.00 o 
 -11   3   8      349.05      421.01    134.07 o 
  -9   3   8      268.45      260.15    124.92 o 
  -7   3   8      466.77      614.77    164.30 o 
  -5   3   8      338.29      149.86    135.95 o 
  -3   3   8      357.57      295.92    132.92 o 
  -1   3   8     2474.14     2761.53    322.67 o 
   1   3   8      886.20      944.80    334.35 o 
   3   3   8      228.51      290.95    144.06 o 
   5   3   8       28.25      -10.36    139.75 o 
   7   3   8      438.92      360.90    164.11 o 
   9   3   8       55.31      -36.79    132.93 o 
  11   3   8       12.90      -82.04    151.01 o 
  13   3   8       51.63      124.61    173.65 o 
  15   3   8       51.73     -125.79    191.99 o 
  17   3   8      217.51      281.34    294.85 o 
  19   3   8       46.25     -103.48    334.10 o 
 -20   4   8      285.39      531.04    368.22 o 
 -18   4   8     1741.59     1421.30    361.92 o 
 -16   4   8     3665.05     4037.59    800.14 o 
 -14   4   8        8.81      341.45    271.84 o 
 -12   4   8      283.34      110.03    342.88 o 
 -10   4   8    12004.96    10543.71    450.06 o 
  -8   4   8     1715.67     1544.87    192.20 o 
  -6   4   8     1184.58     1481.73    310.45 o 
  -4   4   8     4096.73     4774.93    312.41 o 
  -2   4   8      147.78      181.22    129.41 o 
   0   4   8     2229.40     2898.43    346.95 o 
   2   4   8     2533.00     2984.24    462.10 o 
   4   4   8     1265.01     1422.00    192.47 o 
   6   4   8      922.36     1337.89    269.49 o 
   8   4   8      146.79      133.12    160.16 o 
  10   4   8      978.45     1134.22    189.00 o 
  12   4   8       66.46       43.21    157.62 o 
  14   4   8       78.63        1.80    172.32 o 
  16   4   8       48.42      -73.95    245.02 o 
  18   4   8       79.71     -233.86    263.44 o 
  20   4   8        5.55     -121.50    299.67 o 
 -21   5   8      505.04      535.10    396.20 o 
 -19   5   8      248.33      297.86    352.30 o 
 -17   5   8     1074.38     1152.09    367.47 o 
 -15   5   8     2385.34     2813.61    648.64 o 
 -13   5   8      186.75      -72.71    257.53 o 
 -11   5   8     7872.83     7792.67    376.56 o 
  -9   5   8     2701.06     2817.33    253.55 o 
  -7   5   8      810.79     1083.40    200.73 o 
  -5   5   8     8505.50     8511.77    878.11 o 
  -3   5   8     1605.68     1858.17    210.73 o 
  -1   5   8     5546.59     5578.67    320.17 o 
   1   5   8     3921.83     3573.76    379.19 o 
   3   5   8     1051.94     1306.18    185.44 o 
   5   5   8     2967.63     3426.44    556.91 o 
   7   5   8     2374.73     2436.13    246.65 o 
   9   5   8      631.93      590.28    185.13 o 
  11   5   8      591.12      403.90    200.99 o 
  13   5   8      325.98      453.04    178.51 o 
  15   5   8       14.85      -23.45    177.08 o 
  17   5   8      430.88      294.19    274.18 o 
  19   5   8        0.21       93.19    293.94 o 
 -20   6   8      498.00      363.96    539.82 o 
 -18   6   8      446.96      237.70    334.60 o 
 -16   6   8     4038.56     4282.55    800.59 o 
 -14   6   8      159.23      -34.20    289.00 o 
 -12   6   8     1261.44     1223.21    319.06 o 
 -10   6   8     1321.67     1573.22    232.07 o 
  -8   6   8        3.91      -17.28    172.54 o 
  -6   6   8     1946.32     2023.12    314.18 o 
  -4   6   8     9677.98     9419.26    906.98 o 
  -2   6   8     2622.03     2887.18    294.42 o 
   0   6   8     2700.61     2610.01    610.80 o 
   2   6   8     1287.63      973.25    267.65 o 
   4   6   8      974.35     1028.93    174.00 o 
   6   6   8     2332.98     2166.45    491.96 o 
   8   6   8      338.16      285.10    166.65 o 
  10   6   8     1623.97     1660.72    236.19 o 
  12   6   8      358.48      601.81    211.67 o 
  14   6   8       72.57      149.64    179.15 o 
  16   6   8      137.30      248.05    253.14 o 
  18   6   8       33.18     -240.49    277.30 o 
 -19   7   8        4.28      332.13    376.87 o 
 -17   7   8      116.85     -138.73    343.70 o 
 -15   7   8      304.93       -1.97    322.72 o 
 -13   7   8       34.81     -175.15    296.13 o 
 -11   7   8      174.04      352.59    209.58 o 
  -9   7   8      290.81      181.14    221.02 o 
  -7   7   8       14.03      -69.01    180.73 o 
  -5   7   8     2498.19     2351.98    274.17 o 
  -3   7   8       33.92      114.67    160.00 o 
  -1   7   8      769.73      641.75    285.26 o 
   1   7   8      474.82      839.83    285.19 o 
   3   7   8      137.12      283.79    245.41 o 
   5   7   8      299.18      302.70    241.35 o 
   7   7   8      851.54      655.40    277.83 o 
   9   7   8       64.46       79.41    158.02 o 
  11   7   8      215.54      295.35    207.24 o 
  13   7   8       33.08      -48.44    194.34 o 
  15   7   8        0.93     -191.39    207.44 o 
  17   7   8        2.58       17.90    382.08 o 
 -16   8   8        3.45     -126.44    361.33 o 
 -14   8   8      160.34      156.02    339.48 o 
 -12   8   8      149.00     -136.02    314.67 o 
 -10   8   8      308.65      199.41    223.09 o 
  -8   8   8      660.27      473.86    219.37 o 
  -6   8   8      861.77      677.41    219.06 o 
  -4   8   8      283.41      -24.64    191.54 o 
  -2   8   8        0.96     -265.39    284.23 o 
   0   8   8      457.94      -55.24    320.19 o 
   2   8   8      110.18     -296.21    272.88 o 
   4   8   8        3.11       71.21    287.40 o 
   6   8   8      490.88      349.87    301.23 o 
   8   8   8        5.58       -6.55    284.26 o 
  10   8   8       10.27     -103.91    274.33 o 
  12   8   8        0.58      -40.07    440.62 o 
  14   8   8       25.76       52.17    279.50 o 
 -15   9   8      247.07      409.01    520.67 o 
 -13   9   8        0.14     -280.14    335.65 o 
 -11   9   8      719.85      544.88    260.20 o 
  -9   9   8      394.42      389.00    237.73 o 
  -7   9   8      352.39      387.45    225.06 o 
  -5   9   8       12.26     -151.98    202.14 o 
  -3   9   8     1022.18      623.83    215.84 o 
  -1   9   8      453.70       84.70    310.70 o 
   1   9   8      562.99      324.22    297.97 o 
   3   9   8       35.34      324.09    299.06 o 
   5   9   8      255.85       63.87    286.21 o 
   7   9   8      167.75      118.76    303.29 o 
   9   9   8      120.85      130.07    290.23 o 
  11   9   8       39.85      395.36    298.17 o 
  13   9   8      108.64       40.28    284.54 o 
 -12  10   8      241.79      638.01    373.72 o 
 -10  10   8      982.37      711.43    273.76 o 
  -8  10   8      211.69      230.20    254.16 o 
  -6  10   8     1443.40     1588.05    280.58 o 
  -4  10   8      982.21      767.45    253.11 o 
  -2  10   8     1774.50      941.69    601.98 o 
   0  10   8      264.00     -303.08    309.09 o 
   2  10   8       86.14      -43.71    376.96 o 
   4  10   8        6.63      208.15    312.00 o 
   6  10   8      362.25     -123.48    298.14 o 
   8  10   8       65.67     -301.62    299.94 o 
  10  10   8       48.91     -210.19    301.35 o 
  -9  11   8      250.20      289.14    288.85 o 
  -7  11   8      111.32      215.10    413.30 o 
  -5  11   8     1290.13     1000.82    291.12 o 
  -3  11   8       24.40     -316.03    371.31 o 
  -1  11   8      215.14      218.65    397.80 o 
   1  11   8     1048.47      648.50    388.21 o 
   3  11   8      168.15      -44.17    350.24 o 
   5  11   8      141.70     -327.97    349.02 o 
   7  11   8      123.30      433.66    391.88 o 
  -2  12   8       13.04      145.61    478.76 o 
   0  12   8       20.16     -174.92    431.40 o 
   2  12   8       41.55     -215.93    400.40 o 
 -21   1   9      395.15      528.54    453.57 o 
 -19   1   9        8.02       43.85    299.51 o 
 -17   1   9     2360.97     3437.97    423.15 o 
 -15   1   9     2671.45     3589.23    412.26 o 
 -13   1   9       36.13      -33.21    240.20 o 
 -11   1   9      169.95      -80.17    198.90 o 
  -9   1   9     3864.64     3881.49    500.84 o 
  -7   1   9       49.10      -14.00    149.80 o 
  -5   1   9     2078.33     2840.57    285.10 o 
  -3   1   9      512.48      649.08    166.49 o 
  -1   1   9      449.91      749.94    159.32 o 
   1   1   9     2218.22     2181.58    480.76 o 
   3   1   9      556.73      565.96    158.78 o 
   5   1   9      226.81      143.33    120.33 o 
   7   1   9       90.95       99.85    113.29 o 
   9   1   9      567.92      819.45    154.82 o 
  11   1   9      470.97      926.60    254.20 o 
  13   1   9        3.71      111.27    117.34 o 
  15   1   9        3.20      -28.49    130.44 o 
  17   1   9       78.53      267.08    300.50 o 
  19   1   9       77.08     -160.92    312.30 o 
 -20   2   9      743.23      979.81    721.97 o 
 -18   2   9     2336.33     2101.86    442.41 o 
 -16   2   9     2094.05     2948.25    563.22 o 
 -14   2   9      274.35      -66.02    250.16 o 
 -12   2   9    10772.24    10932.17    666.56 o 
 -10   2   9     7833.48     7803.17    380.08 o 
  -8   2   9     1790.69     2184.71    348.38 o 
  -6   2   9    10178.12     9650.96   1073.77 o 
  -4   2   9     6816.56     7839.87    400.98 o 
  -2   2   9      317.85      354.54    134.59 o 
   0   2   9     8677.97     8621.64   1655.25 o 
   2   2   9     2053.95     3063.77    363.66 o 
   4   2   9     1886.08     2520.86    262.60 o 
   6   2   9     4451.14     5644.63    371.01 o 
   8   2   9       31.76      -64.45    140.94 o 
  10   2   9      125.43      170.73    165.39 o 
  12   2   9     1020.83     1376.03    217.76 o 
  14   2   9       11.36      -88.65    191.95 o 
  16   2   9       46.58      250.64    281.43 o 
  18   2   9       53.42      -43.64    308.97 o 
 -21   3   9     1113.85      999.44    597.89 o 
 -19   3   9       58.37      -41.96    317.62 o 
 -17   3   9     4399.83     3650.57    964.25 o 
 -15   3   9      271.41      563.57    294.53 o 
 -13   3   9      115.97      -90.78    233.85 o 
 -11   3   9     3556.76     3683.12    389.26 o 
  -9   3   9     1954.53     1925.89    185.35 o 
  -7   3   9     2608.61     3119.48    269.05 o 
  -5   3   9     9118.36     9023.52    452.33 o 
  -3   3   9     2366.09     2928.61    251.47 o 
  -1   3   9     7325.39     8268.02   1496.92 o 
   1   3   9     4235.02     4459.64    438.15 o 
   3   3   9     1102.85      873.16    253.37 o 
   5   3   9     4008.42     5256.16    486.16 o 
   7   3   9     1054.59     2257.50    346.60 o 
   9   3   9       85.71       50.15    152.66 o 
  11   3   9      386.23      488.72    178.96 o 
  13   3   9      346.76      308.67    192.93 o 
  15   3   9        2.41     -162.56    199.48 o 
  17   3   9      178.25      366.91    382.12 o 
  19   3   9       51.68     -175.41    312.81 o 
 -20   4   9      372.10      597.90    373.12 o 
 -18   4   9      258.49      537.48    333.37 o 
 -16   4   9     3414.35     3460.42    449.51 o 
 -14   4   9      634.34      217.23    309.00 o 
 -12   4   9     3668.49     3838.54    410.64 o 
 -10   4   9      159.35      -62.53    157.94 o 
  -8   4   9     2725.06     2827.84    251.17 o 
  -6   4   9     2976.49     3259.94    330.31 o 
  -4   4   9     4888.30     4971.37    331.52 o 
  -2   4   9      690.36      158.23    467.06 o 
   0   4   9     3838.36     4543.57   1048.49 o 
   2   4   9      203.49      383.44    217.18 o 
   4   4   9      280.76      221.36    155.56 o 
   6   4   9      481.41      676.63    176.96 o 
   8   4   9        8.12      -96.20    158.96 o 
  10   4   9      156.58      202.36    195.53 o 
  12   4   9       51.16      214.40    178.54 o 
  14   4   9        9.70     -101.51    186.05 o 
  16   4   9      117.30       30.15    253.97 o 
  18   4   9       88.61      229.29    305.08 o 
 -19   5   9      114.70     -148.12    338.45 o 
 -17   5   9       58.58       -2.34    362.66 o 
 -15   5   9       46.69     -242.03    278.26 o 
 -13   5   9      438.81      364.55    284.14 o 
 -11   5   9      168.82      237.12    188.87 o 
  -9   5   9      655.55      594.36    190.94 o 
  -7   5   9      643.00      576.52    195.70 o 
  -5   5   9      379.53      553.59    180.77 o 
  -3   5   9     1843.84     1886.87    328.21 o 
  -1   5   9      956.20     1289.59    551.26 o 
   1   5   9       32.47      144.61    315.84 o 
   3   5   9        7.72       13.85    138.27 o 
   5   5   9       74.99       20.12    142.15 o 
   7   5   9      338.59      325.47    164.08 o 
   9   5   9      137.15      -14.01    165.41 o 
  11   5   9      579.19      542.18    209.13 o 
  13   5   9      161.48      200.88    195.56 o 
  15   5   9       36.45       -0.60    186.11 o 
  17   5   9       23.19       77.38    272.58 o 
 -18   6   9        2.88      174.79    341.05 o 
 -16   6   9      102.01     -241.19    301.36 o 
 -14   6   9      102.69      410.16    312.21 o 
 -12   6   9       45.60      463.40    293.40 o 
 -10   6   9      602.94      368.45    206.48 o 
  -8   6   9        5.13     -101.05    187.13 o 
  -6   6   9      364.29      627.01    209.95 o 
  -4   6   9       75.39      -65.27    163.66 o 
  -2   6   9      405.01      472.73    265.44 o 
   0   6   9     2023.18     1876.00    333.30 o 
   2   6   9      692.56      878.52    275.02 o 
   4   6   9      177.72      401.64    246.85 o 
   6   6   9      106.04      114.69    150.50 o 
   8   6   9      222.85       57.53    164.52 o 
  10   6   9      160.63       80.72    181.11 o 
  12   6   9        5.48       97.07    199.45 o 
  14   6   9       31.71      208.64    225.12 o 
  16   6   9        8.77       65.02    271.27 o 
 -17   7   9      157.93      371.48    367.37 o 
 -15   7   9     1183.96     1051.68    373.53 o 
 -13   7   9      187.73     -122.52    500.72 o 
 -11   7   9     3350.00     3492.00    366.87 o 
  -9   7   9     2113.50     1801.49    267.40 o 
  -7   7   9     3915.36     3673.17    312.36 o 
  -5   7   9     1557.62     1816.19    258.29 o 
  -3   7   9      132.05      200.24    308.61 o 
  -1   7   9       76.17      265.92    272.79 o 
   1   7   9     3104.49     1760.23    334.77 o 
   3   7   9      164.24       10.23    240.63 o 
   5   7   9     1021.44      555.93    278.62 o 
   7   7   9      216.07      215.42    386.94 o 
   9   7   9        1.71       -7.12    264.21 o 
  11   7   9      553.11      639.63    217.72 o 
  13   7   9        8.90       51.99    210.90 o 
  15   7   9       14.98      -75.88    236.03 o 
 -16   8   9     1495.28     1413.09    427.13 o 
 -14   8   9       81.28     -347.21    332.98 o 
 -12   8   9      848.21      845.44    364.88 o 
 -10   8   9      247.99      293.73    234.24 o 
  -8   8   9        4.12      -54.48    210.50 o 
  -6   8   9      922.56      927.00    224.54 o 
  -4   8   9     1197.20      839.95    376.61 o 
  -2   8   9      130.71      484.70    342.10 o 
   0   8   9     3317.62     2137.12    393.67 o 
   2   8   9       16.47     -230.92    410.18 o 
   4   8   9      243.22      148.47    278.13 o 
   6   8   9      912.48      573.72    308.29 o 
   8   8   9       83.43       62.76    305.46 o 
  10   8   9       98.99     -275.79    291.13 o 
  12   8   9      374.62      484.55    324.02 o 
  14   8   9        1.36     -287.69    287.60 o 
 -13   9   9        4.28       30.70    352.31 o 
 -11   9   9     1469.55     1241.64    365.16 o 
  -9   9   9      424.61      165.64    246.55 o 
  -7   9   9      176.97      222.32    224.27 o 
  -5   9   9      242.23      406.06    318.84 o 
  -3   9   9      525.47      238.17    337.43 o 
  -1   9   9      713.72      118.57    376.66 o 
   1   9   9       66.19     -103.72    310.42 o 
   3   9   9       37.46     -250.29    559.91 o 
   5   9   9      292.33     -417.71    289.59 o 
   7   9   9      286.16      150.44    329.66 o 
   9   9   9       30.41       92.82    326.92 o 
  11   9   9        2.97     -274.05    283.31 o 
 -10  10   9       11.94       -4.28    261.26 o 
  -8  10   9       55.28      262.91    282.91 o 
  -6  10   9      466.27       29.41    365.54 o 
  -4  10   9        6.82       37.23    349.46 o 
  -2  10   9      361.53      212.77    390.05 o 
   0  10   9      214.16       13.16    320.08 o 
   2  10   9      107.90      -40.83    326.51 o 
   4  10   9       14.68      187.43    331.27 o 
   6  10   9        9.71      134.48    331.20 o 
   8  10   9        1.01       63.40    365.58 o 
  -7  11   9       30.95     -383.55    387.42 o 
  -5  11   9       67.34      163.54    494.13 o 
  -3  11   9       16.37      186.09    389.59 o 
  -1  11   9        3.47     -210.65    419.74 o 
   1  11   9       74.61     -101.97    379.81 o 
   3  11   9        9.17     -197.55    368.38 o 
   5  11   9        2.67      -47.96    385.58 o 
 -20   0  10      157.17      162.49    504.31 o 
 -18   0  10      711.63      485.09    477.17 o 
 -16   0  10     5370.68     7659.74    882.72 o 
 -14   0  10       21.13     -307.07    376.58 o 
 -12   0  10      459.96      674.78    438.94 o 
 -10   0  10     5607.28     5610.04    393.31 o 
  -8   0  10    14519.15    12501.87    689.34 o 
  -6   0  10    21163.21    14958.62    763.89 o 
  -4   0  10     2227.06     1561.22    213.45 o 
  -2   0  10      119.84       65.87    122.17 o 
   0   0  10     5306.51     3938.93    492.02 o 
   2   0  10     1847.10     1504.09    316.88 o 
   4   0  10      441.51      350.43    131.06 o 
   6   0  10     6033.04     4530.46    316.18 o 
   8   0  10        9.90      -41.67    114.12 o 
  10   0  10     1272.61     1153.14    181.17 o 
  12   0  10      168.76      402.02    163.35 o 
  14   0  10       42.99      -77.25    168.61 o 
  16   0  10       59.24     -125.65    367.63 o 
  18   0  10        8.86      137.01    471.25 o 
 -19   1  10        2.22     -463.02    308.68 o 
 -17   1  10     2487.32     3530.07    457.71 o 
 -15   1  10     2413.24     3386.54    437.59 o 
 -13   1  10        2.98       32.18    389.16 o 
 -11   1  10     1475.07     1454.58    180.00 o 
  -9   1  10     6852.78     7305.37    482.72 o 
  -7   1  10      658.05      529.87    241.91 o 
  -5   1  10     9841.86     8998.66    928.34 o 
  -3   1  10     1619.89     1599.57    426.86 o 
  -1   1  10     1512.79     1467.21    240.14 o 
   1   1  10     2250.48     2587.04    413.76 o 
   3   1  10      306.01      308.81    143.37 o 
   5   1  10     1759.20     1990.92    515.93 o 
   7   1  10     2235.94     2222.21    227.34 o 
   9   1  10       38.72     -110.87    122.01 o 
  11   1  10      136.55      303.13    136.40 o 
  13   1  10      107.10      200.52    118.96 o 
  15   1  10       12.95       56.20    139.93 o 
  17   1  10       67.03     -149.65    341.50 o 
 -20   2  10      428.35       92.32    397.63 o 
 -18   2  10      170.34       97.67    297.11 o 
 -16   2  10      673.20      530.19    278.28 o 
 -14   2  10       50.35      304.38    283.18 o 
 -12   2  10     1505.96     1962.27    362.64 o 
 -10   2  10     6106.98     6172.68    373.08 o 
  -8   2  10     1412.87     1678.20    340.24 o 
  -6   2  10       34.13       28.49    142.35 o 
  -4   2  10       67.47      181.09    143.50 o 
  -2   2  10      203.43      601.97    259.94 o 
   0   2  10       90.05       66.78    209.55 o 
   2   2  10      220.30      362.86    319.99 o 
   4   2  10      209.39      414.94    238.14 o 
   6   2  10      799.46     1117.71    219.77 o 
   8   2  10      108.73      234.83    232.53 o 
  10   2  10       26.81       80.14    168.97 o 
  12   2  10        4.30     -127.32    173.84 o 
  14   2  10        8.99      -61.11    195.26 o 
  16   2  10        0.57        8.54    265.96 o 
  18   2  10        1.17      249.93    315.34 o 
 -19   3  10      203.54      243.27    363.53 o 
 -17   3  10      650.25      452.02    303.88 o 
 -15   3  10      719.59      588.94    288.94 o 
 -13   3  10      617.47      306.48    252.13 o 
 -11   3  10      319.19      366.63    182.37 o 
  -9   3  10      173.69      200.57    148.04 o 
  -7   3  10      507.73      522.88    182.71 o 
  -5   3  10     2764.73     3196.02    280.20 o 
  -3   3  10      491.53      377.11    257.81 o 
  -1   3  10      122.41      528.96    255.85 o 
   1   3  10      574.45     1067.61    279.62 o 
   3   3  10      237.51      503.13    253.66 o 
   5   3  10       47.70      246.74    169.14 o 
   7   3  10      270.94      560.82    199.44 o 
   9   3  10       11.97       35.45    181.29 o 
  11   3  10       93.29     -122.32    166.33 o 
  13   3  10       76.21     -199.38    174.91 o 
  15   3  10      128.88      -40.81    210.88 o 
  17   3  10       24.72     -225.41    273.07 o 
 -18   4  10      226.32      530.58    324.23 o 
 -16   4  10     1125.44      906.26    395.28 o 
 -14   4  10      476.57      607.35    285.61 o 
 -12   4  10       50.17      153.03    257.87 o 
 -10   4  10     1593.32     1726.21    228.85 o 
  -8   4  10      427.97      239.25    192.56 o 
  -6   4  10     1483.26     1698.45    234.68 o 
  -4   4  10     5618.37     5115.27    502.14 o 
  -2   4  10       76.87      -14.87    220.97 o 
   0   4  10     1035.32     1221.79    413.20 o 
   2   4  10     2065.14     2544.83    495.12 o 
   4   4  10     1484.82     1535.48    632.60 o 
   6   4  10      449.63      507.74    180.93 o 
   8   4  10       94.31      130.39    171.98 o 
  10   4  10      133.12      -64.03    181.84 o 
  12   4  10      331.19      665.58    244.16 o 
  14   4  10      209.63       -4.51    197.99 o 
  16   4  10        7.97      238.25    337.52 o 
 -17   5  10     1515.31     1451.14    379.17 o 
 -15   5  10     1230.98      798.80    323.37 o 
 -13   5  10     1175.96     1272.56    461.73 o 
 -11   5  10     5010.03     5342.69    418.78 o 
  -9   5  10      262.78      354.05    186.05 o 
  -7   5  10      731.78      889.65    273.88 o 
  -5   5  10     5433.71     5379.72   1047.83 o 
  -3   5  10       67.94      -39.97    232.87 o 
  -1   5  10      642.13      743.41    288.82 o 
   1   5  10     4087.48     5301.56   1413.46 o 
   3   5  10        0.50     -223.80    222.17 o 
   5   5  10      746.52      974.28    214.42 o 
   7   5  10      355.20      182.08    167.93 o 
   9   5  10      452.83      593.70    208.51 o 
  11   5  10      525.77      697.39    219.30 o 
  13   5  10      174.24      180.09    225.64 o 
  15   5  10       76.14     -108.57    203.12 o 
 -16   6  10     1576.64     1118.67    362.62 o 
 -14   6  10       92.65      -14.52    295.84 o 
 -12   6  10     1017.08      878.89    333.12 o 
 -10   6  10     3351.52     2662.83    344.22 o 
  -8   6  10      733.99      783.80    219.00 o 
  -6   6  10      362.29      331.68    290.98 o 
  -4   6  10     2140.46     2262.69    544.00 o 
  -2   6  10        8.11        8.84    253.81 o 
   0   6  10     2056.96     2249.07    600.65 o 
   2   6  10     1325.64     1475.67    691.80 o 
   4   6  10      651.48      707.39    397.30 o 
   6   6  10      307.24      548.13    285.28 o 
   8   6  10        4.34      122.38    205.72 o 
  10   6  10       18.61        4.02    177.55 o 
  12   6  10        3.42       57.28    200.04 o 
  14   6  10       68.83       -5.54    216.52 o 
 -15   7  10       16.54     -587.55    511.39 o 
 -13   7  10        4.22     -159.77    306.98 o 
 -11   7  10     1372.85     1007.51    279.50 o 
  -9   7  10       10.92     -206.69    216.98 o 
  -7   7  10      601.84      546.22    300.12 o 
  -5   7  10      413.26      630.09    345.46 o 
  -3   7  10       17.22       76.64    298.31 o 
  -1   7  10       85.02       86.27    278.80 o 
   1   7  10     1955.64     1322.54    345.03 o 
   3   7  10       46.03      162.98    277.52 o 
   5   7  10      270.12      310.90    283.28 o 
   7   7  10      411.25      118.56    279.95 o 
   9   7  10       48.04      220.49    298.48 o 
  11   7  10       77.63      139.44    312.33 o 
  13   7  10        0.41      160.57    225.73 o 
 -14   8  10       30.86     -333.42    338.00 o 
 -12   8  10      176.63      267.43    343.57 o 
 -10   8  10       24.45      -99.41    228.92 o 
  -8   8  10      136.10     -201.12    224.61 o 
  -6   8  10       40.50     -228.83    302.46 o 
  -4   8  10       57.91     -198.34    339.22 o 
  -2   8  10       52.69     -301.31    307.69 o 
   0   8  10       47.80      310.60    318.31 o 
   2   8  10        0.40      262.57    304.49 o 
   4   8  10        0.61     -174.77    288.07 o 
   6   8  10        0.04      382.60    308.26 o 
   8   8  10       16.33       36.70    399.14 o 
  10   8  10       41.05      389.61    339.33 o 
  12   8  10       42.28      332.36    338.50 o 
 -11   9  10      445.36      312.16    373.87 o 
  -9   9  10       18.91      100.01    244.17 o 
  -7   9  10       35.83      225.43    331.36 o 
  -5   9  10      204.96      305.47    335.92 o 
  -3   9  10      529.90       38.40    371.99 o 
  -1   9  10      732.26      515.28    375.26 o 
   1   9  10      232.76       19.95    341.35 o 
   3   9  10        9.42       32.87    336.45 o 
   5   9  10       49.13     -396.12    332.00 o 
   7   9  10        1.64      120.75    367.30 o 
   9   9  10       34.03     -226.65    349.89 o 
  -8  10  10      146.08      188.33    394.72 o 
  -6  10  10       75.09      -90.71    373.31 o 
  -4  10  10      392.31      445.17    364.87 o 
  -2  10  10        7.08       51.07    402.59 o 
   0  10  10      301.90      -11.56    346.75 o 
   2  10  10      379.42      153.78    667.71 o 
   4  10  10      178.47      133.71    342.15 o 
   6  10  10       68.38      209.01    359.57 o 
 -19   1  11      403.56      844.48    571.47 o 
 -17   1  11      629.12     1590.96    399.61 o 
 -15   1  11     1256.20     1760.59    462.27 o 
 -13   1  11     1484.56     1465.20    381.04 o 
 -11   1  11     2501.66     2429.97    279.35 o 
  -9   1  11     1935.78     1546.07    331.37 o 
  -7   1  11      697.39      461.46    269.53 o 
  -5   1  11     2632.11     2268.03    413.12 o 
  -3   1  11     5674.35     5367.69    923.46 o 
  -1   1  11      465.50      356.41    202.76 o 
   1   1  11      447.56      819.36    196.30 o 
   3   1  11        1.17       24.67    148.71 o 
   5   1  11       82.19      186.42    151.23 o 
   7   1  11      710.44     1079.72    561.16 o 
   9   1  11        1.64      -19.12    147.43 o 
  11   1  11      123.23      117.36    101.08 o 
  13   1  11        2.98       54.90    113.16 o 
  15   1  11        4.99      -26.36    132.70 o 
  17   1  11        2.61     -202.33    343.56 o 
 -18   2  11      864.14      585.18    299.14 o 
 -16   2  11     1453.66     1115.45    584.34 o 
 -14   2  11      996.21      390.88    258.23 o 
 -12   2  11     3042.71     2748.49   1047.28 o 
 -10   2  11     1876.07     2174.10    339.51 o 
  -8   2  11      450.31      528.77    191.91 o 
  -6   2  11     1446.44     2231.92    395.19 o 
  -4   2  11      540.32      763.94    306.63 o 
  -2   2  11      383.24      949.56    295.66 o 
   0   2  11     2995.99     4457.56    558.82 o 
   2   2  11      941.44      996.24    296.63 o 
   4   2  11      360.27      899.53    305.53 o 
   6   2  11     1073.98     1936.40    366.18 o 
   8   2  11      143.77      104.76    195.09 o 
  10   2  11      298.52      423.14    220.95 o 
  12   2  11      192.49      423.62    240.22 o 
  14   2  11       53.17       48.58    152.65 o 
  16   2  11       67.15     -185.57    270.09 o 
 -17   3  11     1466.15     1173.47    381.53 o 
 -15   3  11     1913.24     1117.95    589.74 o 
 -13   3  11      114.31       67.16    243.25 o 
 -11   3  11     5881.52     4838.83   1426.33 o 
  -9   3  11      609.09      514.65    181.68 o 
  -7   3  11     2321.67     2667.39    782.37 o 
  -5   3  11     1961.94     2461.82    394.64 o 
  -3   3  11     2412.55     3379.87    680.22 o 
  -1   3  11     2402.16     2398.73    599.34 o 
   1   3  11     3572.86     4334.83    478.64 o 
   3   3  11       56.31      205.26    256.01 o 
   5   3  11     1854.06     2169.91    374.42 o 
   7   3  11      343.19      389.18    198.23 o 
   9   3  11        0.60     -112.95    180.29 o 
  11   3  11      349.24      457.84    224.73 o 
  13   3  11        3.21       37.41    199.24 o 
  15   3  11       18.80      -38.52    217.05 o 
 -18   4  11      148.47     -303.53    294.81 o 
 -16   4  11     1871.86     1500.32    503.82 o 
 -14   4  11      114.85     -150.84    251.16 o 
 -12   4  11     1179.97     1177.43    305.12 o 
 -10   4  11      800.65      566.43    209.64 o 
  -8   4  11       80.74     -105.39    177.92 o 
  -6   4  11     2329.90     2361.10    393.37 o 
  -4   4  11      192.11      225.18    279.97 o 
  -2   4  11      823.03     1151.99    323.24 o 
   0   4  11      761.99     1060.36    310.00 o 
   2   4  11     1366.32     1479.92    338.46 o 
   4   4  11      258.39      305.76    260.56 o 
   6   4  11      584.63      544.30    194.45 o 
   8   4  11      237.37      216.82    215.82 o 
  10   4  11       69.17      -52.39    181.23 o 
  12   4  11       65.68     -271.22    207.45 o 
  14   4  11       52.46       63.80    247.66 o 
 -17   5  11      114.65       24.24    314.81 o 
 -15   5  11       76.01       -4.98    293.50 o 
 -13   5  11       34.92      159.68    424.45 o 
 -11   5  11       57.40      394.85    368.17 o 
  -9   5  11      219.18       72.79    193.80 o 
  -7   5  11     1175.18      833.10    317.62 o 
  -5   5  11      263.32      234.85    356.31 o 
  -3   5  11        8.14      189.48    273.85 o 
  -1   5  11       33.10       61.49    250.82 o 
   1   5  11     1161.70     1164.75    330.56 o 
   3   5  11        4.20      -38.08    434.60 o 
   5   5  11      296.72      198.74    265.70 o 
   7   5  11      101.62      109.95    177.06 o 
   9   5  11       44.40       70.82    180.47 o 
  11   5  11       30.94       96.75    208.23 o 
  13   5  11       10.18     -250.58    211.75 o 
 -14   6  11      118.94      -35.24    355.79 o 
 -12   6  11       91.87      134.72    296.98 o 
 -10   6  11      623.48      540.77    226.86 o 
  -8   6  11      203.30      438.57    289.58 o 
  -6   6  11      514.14      461.15    324.55 o 
  -4   6  11     1790.62     1694.72    385.72 o 
  -2   6  11      834.57      709.42    322.35 o 
   0   6  11      375.94      414.45    290.83 o 
   2   6  11       41.32      -48.11    259.32 o 
   4   6  11      214.84      254.78    271.73 o 
   6   6  11      605.23      396.49    291.31 o 
   8   6  11        1.37       99.68    293.19 o 
  10   6  11       19.13       74.48    182.23 o 
  12   6  11       20.44     -100.55    204.59 o 
 -13   7  11        8.44     -393.68    315.16 o 
 -11   7  11      363.80      -39.90    321.87 o 
  -9   7  11      373.25      159.44    311.31 o 
  -7   7  11      480.87      546.29    319.29 o 
  -5   7  11      100.19      537.54    356.97 o 
  -3   7  11       86.90        3.76    316.35 o 
  -1   7  11      598.31      931.93    355.38 o 
   1   7  11      351.44      236.19    297.58 o 
   3   7  11       44.68       30.27    278.01 o 
   5   7  11      605.05      722.90    314.28 o 
   7   7  11      144.02      168.79    299.95 o 
   9   7  11        0.14     -169.20    299.82 o 
  11   7  11       44.22      118.53    330.33 o 
 -12   8  11      357.82      675.30    364.17 o 
 -10   8  11     1502.63     1313.05    360.83 o 
  -8   8  11       37.89     -152.08    323.26 o 
  -6   8  11     1767.08     1585.15    385.48 o 
  -4   8  11     1255.27     1058.16    413.57 o 
  -2   8  11      137.59      373.16    351.64 o 
   0   8  11      315.13      198.28    327.67 o 
   2   8  11      202.76     -251.88    286.75 o 
   4   8  11        3.72     -108.12    370.41 o 
   6   8  11      431.28      689.18    347.30 o 
   8   8  11        2.49      -44.95    324.11 o 
  -9   9  11      110.90      395.90    347.30 o 
  -7   9  11       40.87     -122.43    524.86 o 
  -5   9  11      175.21      596.39    382.57 o 
  -3   9  11      176.22       12.77    408.16 o 
  -1   9  11      121.61       98.11    393.32 o 
   1   9  11      101.20      444.43    414.79 o 
   3   9  11      221.90        1.35    345.68 o 
   5   9  11      393.92      113.39    352.25 o 
 -16   0  12     2183.35     3173.91    698.43 o 
 -14   0  12       36.64      706.03    501.20 o 
 -12   0  12     1319.26     1434.17    575.38 o 
 -10   0  12     7283.54     7166.23    474.98 o 
  -8   0  12      211.74      223.15    328.24 o 
  -6   0  12      264.88       84.84    256.82 o 
  -4   0  12     4125.17     2212.28    510.00 o 
  -2   0  12      282.16      252.69    142.37 o 
   0   0  12     3980.94     1970.48    492.22 o 
   2   0  12      279.10      161.59    123.27 o 
   4   0  12      348.20      188.17    128.30 o 
   6   0  12      617.73      327.38    139.95 o 
   8   0  12      189.56      163.30    138.26 o 
  10   0  12       96.98      228.55    141.06 o 
  12   0  12      460.63      479.55    159.74 o 
  14   0  12       18.74     -179.96    153.94 o 
 -17   1  12      997.05     1593.80    646.26 o 
 -15   1  12     2278.62     2556.18    589.96 o 
 -13   1  12       48.96     -236.60    591.58 o 
 -11   1  12     3046.40     3922.58    522.87 o 
  -9   1  12      117.20      134.31    186.80 o 
  -7   1  12      570.12      407.11    210.78 o 
  -5   1  12     3992.93     4608.23    685.42 o 
  -3   1  12      687.83      756.99    200.06 o 
  -1   1  12     1404.80     2002.52    409.29 o 
   1   1  12     1533.41     1848.87    307.86 o 
   3   1  12       36.99      -75.12    142.17 o 
   5   1  12      170.78       58.17    156.64 o 
   7   1  12      178.95       49.82    117.45 o 
   9   1  12       29.99      -50.93     79.00 o 
  11   1  12      413.04      270.99    177.44 o 
  13   1  12       39.10       88.20    109.67 o 
  15   1  12       11.42       40.55    129.31 o 
 -16   2  12      936.42      798.71    365.48 o 
 -14   2  12       83.36     -117.01    214.39 o 
 -12   2  12      498.30      591.39    441.88 o 
 -10   2  12       91.53      149.36    158.54 o 
  -8   2  12       38.47      130.14    318.82 o 
  -6   2  12      270.41      174.72    354.07 o 
  -4   2  12     5085.47     6929.95    627.06 o 
  -2   2  12       10.28     -307.15    241.14 o 
   0   2  12      107.50       33.32    268.53 o 
   2   2  12     1005.89     1119.79    488.06 o 
   4   2  12        3.93     -265.60    245.87 o 
   6   2  12      292.07      599.69    293.24 o 
   8   2  12       27.77       39.22    283.11 o 
  10   2  12        8.45      -62.97    202.01 o 
  12   2  12      113.88       35.96    262.60 o 
  14   2  12        1.75       43.04     98.48 o 
 -15   3  12      187.01      201.05    262.04 o 
 -13   3  12       17.40      112.64    344.07 o 
 -11   3  12       97.53       29.78    214.80 o 
  -9   3  12       12.78      172.04    288.53 o 
  -7   3  12       17.87      171.78    322.20 o 
  -5   3  12      129.90      436.38    314.67 o 
  -3   3  12      481.96      880.98    491.11 o 
  -1   3  12      265.63      698.68    306.97 o 
   1   3  12     2397.23     2813.02    439.66 o 
   3   3  12       87.78      233.98    277.77 o 
   5   3  12        4.59      -68.16    268.96 o 
   7   3  12       42.41      298.29    301.77 o 
   9   3  12       36.59      -35.84    197.04 o 
  11   3  12       76.82       47.25    206.02 o 
  13   3  12      102.43       10.89    240.76 o 
 -16   4  12      444.20      429.76    286.67 o 
 -14   4  12      667.74      443.41    278.99 o 
 -12   4  12      752.50      481.68    526.24 o 
 -10   4  12     1955.82     2357.70    384.34 o 
  -8   4  12       71.02      226.81    307.98 o 
  -6   4  12      709.81     1023.76    346.98 o 
  -4   4  12      236.72      321.32    312.52 o 
  -2   4  12       53.14       76.32    283.67 o 
   0   4  12     1178.04     1105.51    404.42 o 
   2   4  12       14.78     -118.67    253.01 o 
   4   4  12      114.32      133.86    271.88 o 
   6   4  12       25.18     -188.90    274.29 o 
   8   4  12      177.06       96.40    188.35 o 
  10   4  12      101.34      -65.92    190.27 o 
  12   4  12       21.38     -201.80    225.96 o 
 -15   5  12      651.54      616.19    537.24 o 
 -13   5  12        6.93      -89.89    534.10 o 
 -11   5  12     2212.30     3890.52    913.73 o 
  -9   5  12     1185.19      929.10    331.64 o 
  -7   5  12      278.34      219.53    572.51 o 
  -5   5  12     1616.60     1225.98    371.54 o 
  -3   5  12      423.42      853.66    369.06 o 
  -1   5  12       11.75      305.35    430.30 o 
   1   5  12     1788.79     2031.43    395.92 o 
   3   5  12        0.48      -12.55    279.91 o 
   5   5  12      383.69      572.58    309.02 o 
   7   5  12      651.42      620.37    205.84 o 
   9   5  12      127.99       67.06    197.66 o 
  11   5  12       16.01      -73.75    196.95 o 
 -12   6  12      607.71      422.76    703.36 o 
 -10   6  12      520.49       70.78    325.66 o 
  -8   6  12       27.80     -210.41    292.04 o 
  -6   6  12     2218.90     2189.77    442.24 o 
  -4   6  12      863.85      690.12    349.95 o 
  -2   6  12      105.19      -97.65    400.18 o 
   0   6  12      658.31      942.76    356.65 o 
   2   6  12      135.70       -8.35    280.84 o 
   4   6  12       88.94       85.85    293.86 o 
   6   6  12      594.67      626.31    331.77 o 
   8   6  12       94.34      457.59    340.94 o 
  10   6  12       62.07      200.58    340.29 o 
 -11   7  12      503.11      854.48    772.89 o 
  -9   7  12       48.60      201.65    330.57 o 
  -7   7  12        4.79      408.04    323.03 o 
  -5   7  12      505.50      334.25    366.11 o 
  -3   7  12       16.00      118.57    341.18 o 
  -1   7  12        7.63      -89.38    303.17 o 
   1   7  12      377.77      734.55    336.54 o 
   3   7  12        1.61      272.71    313.07 o 
   5   7  12       98.53      192.80    307.57 o 
   7   7  12      208.84       49.38    318.76 o 
   9   7  12       65.73     -407.40    315.61 o 
  -8   8  12       11.60     -132.25    357.69 o 
  -6   8  12       25.60      -86.42    348.98 o 
  -4   8  12      118.18      193.27    359.96 o 
  -2   8  12       63.84      429.09    381.41 o 
   0   8  12       62.32      203.86    348.16 o 
   2   8  12        1.20      333.96    325.15 o 
   4   8  12       35.16      -77.12    310.32 o 
   6   8  12       18.25       99.59    340.10 o 
 -15   1  13      279.93      940.51    583.50 o 
 -13   1  13      250.30      256.76    394.89 o 
 -11   1  13      803.12      823.28    422.80 o 
  -9   1  13      436.85      245.75    168.58 o 
  -7   1  13      492.44      343.73    195.20 o 
  -5   1  13      321.60       52.86    110.22 o 
  -3   1  13      210.34      196.38    103.65 o 
  -1   1  13     1071.42      653.19    178.54 o 
   1   1  13      224.03      202.51    118.66 o 
   3   1  13       70.80       29.30     76.59 o 
   5   1  13      276.32      127.02     79.14 o 
   7   1  13      203.28      149.01     91.34 o 
   9   1  13        2.86       53.89    127.43 o 
  11   1  13       20.23      -10.15    105.06 o 
 -14   2  13     1335.24      599.39    260.15 o 
 -12   2  13      439.82      636.89    700.24 o 
 -10   2  13     2138.48     2057.70    597.74 o 
  -8   2  13        2.08     -194.14    319.70 o 
  -6   2  13     3883.80     3986.79    524.83 o 
  -4   2  13     1234.84     1770.32    399.82 o 
  -2   2  13      286.40      180.02    301.56 o 
   0   2  13      407.01      516.06    304.18 o 
   2   2  13     1612.45     2367.44    572.32 o 
   4   2  13      209.58      110.32    275.28 o 
   6   2  13      127.29      128.44    690.38 o 
   8   2  13        5.02      -53.69    271.90 o 
  10   2  13       20.43       30.29    374.17 o 
  12   2  13      101.02       84.29     91.93 o 
 -13   3  13      116.57      432.36    663.35 o 
 -11   3  13     1537.44     2160.44    851.58 o 
  -9   3  13     1084.94     1756.34    434.49 o 
  -7   3  13      380.17      533.72    352.78 o 
  -5   3  13     1312.42      949.66    370.29 o 
  -3   3  13      306.72      564.69    336.44 o 
  -1   3  13      499.18      847.49    513.66 o 
   1   3  13       23.13      381.11    291.38 o 
   3   3  13      142.84      371.21    297.99 o 
   5   3  13      255.58      715.75    331.99 o 
   7   3  13      399.25      789.39    351.34 o 
   9   3  13        1.42      296.68    345.84 o 
  11   3  13      125.42       58.30    228.38 o 
 -12   4  13      548.69      983.95    789.08 o 
 -10   4  13      958.24      788.41    529.78 o 
  -8   4  13      139.80     -154.48    353.56 o 
  -6   4  13      527.96      410.24    364.23 o 
  -4   4  13      371.21      126.68    335.69 o 
  -2   4  13      895.59     1221.01    503.19 o 
   0   4  13      843.65     1049.27    360.81 o 
   2   4  13      131.40       65.95    300.12 o 
   4   4  13        1.49      182.51    293.27 o 
   6   4  13      748.67     1499.13    389.03 o 
   8   4  13      182.03      256.50    568.88 o 
  10   4  13      176.15      111.86    221.10 o 
 -11   5  13      333.48      339.08    792.14 o 
  -9   5  13       74.69      334.60    338.19 o 
  -7   5  13       78.75       74.07    342.11 o 
  -5   5  13        7.82       51.83    328.38 o 
  -3   5  13       49.57      -76.32    326.56 o 
  -1   5  13       11.83      268.91    311.65 o 
   1   5  13      349.65      407.37    324.37 o 
   3   5  13      332.84       29.76    298.62 o 
   5   5  13      112.19      116.93    318.09 o 
   7   5  13       64.64      446.70    343.02 o 
   9   5  13       41.08      277.40    212.34 o 
 -10   6  13      230.61      -68.51    812.44 o 
  -8   6  13        3.61     -134.65    535.99 o 
  -6   6  13       77.05       58.79    353.81 o 
  -4   6  13       10.40       12.90    344.19 o 
  -2   6  13       51.16      -81.38    322.62 o 
   0   6  13       81.13      129.35    330.22 o 
   2   6  13      243.51      193.13    636.19 o 
   4   6  13      192.74      258.82    321.81 o 
   6   6  13        7.25      472.51    349.51 o 
  -7   7  13       67.82       66.44    349.15 o 
  -5   7  13      631.60      381.07    387.70 o 
  -3   7  13      273.29      174.57    373.14 o 
  -1   7  13      208.12      306.44    362.56 o 
   1   7  13      283.69      422.90    352.59 o 
   3   7  13        4.64      -77.17    319.74 o 
 -12   0  14      115.32     -378.34    599.01 o 
 -10   0  14     4313.77     6472.29   1009.23 o 
  -8   0  14      117.91      273.32    293.29 o 
  -6   0  14     1435.99      991.28    276.50 o 
  -4   0  14      668.60      702.86    186.33 o 
  -2   0  14      110.30       36.71    145.45 o 
   0   0  14      404.66      205.60    129.16 o 
   2   0  14      222.61      208.11    125.14 o 
   4   0  14        2.02       10.65    118.20 o 
   6   0  14      396.22      359.74    136.52 o 
   8   0  14        1.04      -57.20    119.92 o 
 -11   1  14     1098.46     1338.81    490.18 o 
  -9   1  14      225.01      249.84    156.42 o 
  -7   1  14      185.00       88.03    182.75 o 
  -5   1  14     1279.44      606.13    263.66 o 
  -3   1  14       99.94      -36.35     98.70 o 
  -1   1  14       85.29      -41.20     81.58 o 
   1   1  14     1408.65      696.29    170.79 o 
   3   1  14        0.45     -102.21     68.14 o 
   5   1  14      246.59       89.96    105.13 o 
   7   1  14      214.41      186.52     96.42 o 
   9   1  14        0.04       -6.79     95.43 o 
 -12   2  14      146.96     -898.87    677.51 o 
 -10   2  14      372.95      750.49    810.05 o 
  -8   2  14       92.23      -90.62    102.24 o 
  -6   2  14      295.36      541.19    454.06 o 
  -4   2  14       30.79       89.15    327.40 o 
  -2   2  14       73.49      268.27    308.27 o 
   0   2  14      146.77      -69.61    286.94 o 
   2   2  14       38.24      142.32    272.87 o 
   4   2  14       80.62       46.87    260.40 o 
   6   2  14        5.17      108.10    279.87 o 
   8   2  14       14.27       58.53     92.26 o 
 -11   3  14        2.75     -340.77    822.04 o 
  -9   3  14       57.07      -83.80    365.98 o 
  -7   3  14       18.54     -174.25    354.07 o 
  -5   3  14      139.00      345.82    349.91 o 
  -3   3  14        3.79     -175.80    315.57 o 
  -1   3  14        0.40     -149.72    281.97 o 
   1   3  14      357.12      549.81    345.40 o 
   3   3  14      103.87      153.04    313.50 o 
   5   3  14      188.49      -72.79    288.15 o 
   7   3  14        1.27       87.89    330.02 o 
 -10   4  14      772.83     1049.72    997.04 o 
  -8   4  14       92.71      232.01    393.43 o 
  -6   4  14      686.31      888.57    775.66 o 
  -4   4  14      257.51      435.75    376.90 o 
  -2   4  14       48.07      295.90    352.97 o 
   0   4  14      290.87      233.51    338.39 o 
   2   4  14      459.86      654.11    357.62 o 
   4   4  14       33.12     -269.47    297.15 o 
   6   4  14      655.19      656.35    370.51 o 
  -7   5  14       74.71     -110.92    373.11 o 
  -5   5  14     1007.51     1315.88    440.33 o 
  -3   5  14      106.22       34.84    359.45 o 
  -1   5  14      242.09      -52.49    333.35 o 
   1   5  14      399.67      362.44    347.84 o 
   3   5  14       57.18      128.06    334.95 o 
   5   5  14        3.60      125.12    387.95 o 
  -4   6  14      307.87      283.03    377.04 o 
  -2   6  14        2.68      -55.07    354.77 o 
   0   6  14      300.99      556.18    385.20 o 
  -7   1  15       29.35      265.42    136.67 o 
  -5   1  15      349.23      276.93    121.94 o 
  -3   1  15       65.70       95.90    106.72 o 
  -1   1  15      280.91      201.38    105.37 o 
   1   1  15       22.88      -37.71     83.11 o 
   3   1  15      117.10       71.60     87.20 o 
   5   1  15       19.25      -23.75     86.98 o 
  -6   2  15      682.88      245.58    104.08 o 
  -4   2  15      459.00      268.51     98.59 o 
  -2   2  15       59.38        7.28    108.87 o 
   0   2  15      418.71      217.25    318.10 o 
   2   2  15      145.28        6.90     74.05 o 
   4   2  15       45.64        2.24     84.26 o 
  -5   3  15      567.40      816.38    412.82 o 
  -3   3  15      187.23      -88.82    458.53 o 
  -1   3  15      334.99      707.18    377.14 o 
   1   3  15      338.90      618.63    435.13 o 
                                                 
